# Supplementary material for: Crystal structure of 2α-(1,1-di­phenyl­eth­yl)-4-methyl-4α,5α-diphenyl-1,3-dioxolane: the result of a non-acid pinacol rearrangement
Source: Acta Crystallogr E Crystallogr Commun. 2015 Oct 3;71(Pt 11):1278–82. doi: 10.1107/S2056989015017752 (PMC4645051; doi:10.1107/S2056989015017752)
Supplement: Supplementary file 1 [file e-71-01278-sup1.cif]

##############################################################################
#                                                                            #
# This CIF contains the data in a paper accepted for publication in          #
# Acta Crystallographica Section E. It conforms to the requirements of       #
# Notes for Authors for Acta Crystallographica Section E, and has been       #
# peer reviewed under the auspices of the IUCr Commission on Journals.       #
#                                                                            #
# Full details of the Crystallographic Information File format               #
# are given in the paper "The Crystallographic Information File (CIF):       #
# a New Standard Archive File for Crystallography" by S. R. Hall, F. H.      #
# Allen and I. D. Brown [Acta Cryst. (1991), A47, 655-685].                  #
#                                                                            #
# The current version of the core CIF dictionary is obtainable from          #
# ftp://ftp.iucr.org/pub/cif_core.dic.                                       #
#                                                                            #
# Software is freely available for graphical display of the structure(s)     #
# in this CIF. For information consult the CIF software page                 #
# http://www.iucr.org/resources/cif/software.                                #
#                                                                            #
# This file may be used for bona fide research purposes within the           #
# scientific community so long as proper attribution is given to the journal # 
# article from which it was obtained.                                        #
#                                                                            #
##############################################################################
data_I
_database_code_depnum_ccdc_archive 'CCDC 1426279'
_audit_creation_method     SHELXL-97
_journal_date_recd_electronic     2015-09-02
_journal_date_accepted     2015-09-21
_journal_name_full     'Acta Crystallographica, Section E'
_journal_year     2015
_journal_volume     71
_journal_issue     11
_journal_page_first     1278
_journal_page_last     1282
_journal_paper_category     GO
_journal_paper_doi     10.1107/S2056989015017752
_journal_coeditor_code     SU5202
_publ_contact_author_name     'Richard M. Kirchner'
_publ_contact_author_address
;
Department of Chemistry and Biochemistry
Manhattan College
4513 Manhattan College Pkwy
Bronx NY 10471 USA
;
_publ_contact_author_email     'richard.kirchner@manhattan.edu'
_publ_contact_author_fax     '01(718)8627814'
_publ_contact_author_phone     '01(718)8627293'
_publ_section_title
;
Crystal structure of
2\a-(1,1-diphenylethyl)-4-methyl-4\a,5\a-diphenyl-1,3-dioxolane: the result of
a non-acid pinacol rearrangement
;
_publ_section_title_footnote     .
loop_
    _publ_author_name
    _publ_author_footnote
    _publ_author_address
    'Kirchner, Richard M.' .
;
Department of Chemistry and Biochemistry
Manhattan College
4513 Manhattan College Pkwy
Bronx NY 10471
USA
;
    'Corfield, Peter W. R.' .
;
Department of Chemistry
Fordham University
441 East Fordham Road
Bronx, NY 10458
USA
;
    'Annabi, Michelle' .
;
Department of Chemistry and Biochemistry
Manhattan College
4513 Manhattan College Pkwy
Bronx NY 10471
USA
;
    'Regan, John' .
;
Department of Chemistry and Biochemistry
Manhattan College
4513 Manhattan College Pkwy
Bronx NY 10471
USA
;
    'Speina, Kevin' .
;
Department of Chemistry and Biochemistry
Manhattan College
4513 Manhattan College Pkwy
Bronx NY 10471
USA
;
    'DiProperzio, Anthony' .
;
Department of Chemistry and Biochemistry
Manhattan College
4513 Manhattan College Pkwy
Bronx NY 10471
USA
;
    'Ciaccio, James A.' .
;
Department of Chemistry
Fordham University
441 East Fordham Road
Bronx, NY 10458
USA
;
    'Capitani, Joseph F.'
;
Michael J. '58 and Aimee Rusinko Kakos Foundation Professor.
;
;
Department of Chemistry and Biochemistry
Manhattan College
4513 Manhattan College Pkwy
Bronx NY 10471
USA
;
_publ_section_synopsis
;
The title compound was produced unexpectedly from
(+-)-1,2-diphenyl-1,2-propanediol by a sequential non-acid Pinacol
rearrangement followed by acetal formation during recrystallization in
1-butanol. The tri-substituted dioxolane ring has a twist conformation and in
the crystal, molecules are linked by C---H...O hydrogen bonds, forming chains
along [001].
;
_chemical_name_systematic
;
2-(1,1-Diphenylethyl)-4-methyl-4,5-diphenyl-1,3-dioxolane
;
_chemical_name_common
;\
(2<i>S</i>*,4<i>S</i>*,5<i>R</i>*)-2-(1,1-Diphenylethyl)-4-methyl-4,5-\
diphenyl-1,3-dioxolane
;
_chemical_formula_moiety     'C30 H28 O2'
_chemical_formula_sum     'C30 H28 O2'
_chemical_formula_iupac     'C30 H28 O2'
_chemical_formula_weight     420.52
_chemical_melting_point_gt     436
_chemical_melting_point_lt     443
_symmetry_cell_setting     monoclinic
_symmetry_space_group_name_H-M     'P 21/c'
_symmetry_space_group_name_Hall     '-P 2ybc'
loop_
    _symmetry_equiv_pos_as_xyz
    'x, y, z'
    '-x, y+1/2, -z+1/2'
    '-x, -y, -z'
    'x, -y-1/2, z-1/2'
_cell_length_a     16.720(3)
_cell_length_b     9.0056(9)
_cell_length_c     16.6747(12)
_cell_angle_alpha     90.00
_cell_angle_beta     112.040(9)
_cell_angle_gamma     90.00
_cell_volume     2327.3(5)
_cell_formula_units_Z     4
_cell_measurement_reflns_used     25
_cell_measurement_theta_min     4.45
_cell_measurement_theta_max     10.06
_cell_measurement_temperature     302(2)
_exptl_crystal_description     'block'
_exptl_crystal_colour     'colourless'
_exptl_crystal_size_max     0.4
_exptl_crystal_size_mid     0.4
_exptl_crystal_size_min     0.26
_exptl_crystal_density_diffrn     1.200
_exptl_crystal_density_method     'not measured'
_exptl_crystal_F_000     896
_exptl_absorpt_coefficient_mu     0.073
_exptl_absorpt_correction_type     none
_exptl_absorpt_process_details     none
_diffrn_ambient_temperature     302(2)
_diffrn_radiation_type     MoK\a
_diffrn_radiation_wavelength     0.71073
_diffrn_radiation_source     'fine-focus sealed tube'
_diffrn_radiation_monochromator     graphite
_diffrn_measurement_device_type     'Enraf--Nonius CAD-4 diffractometer'
_diffrn_measurement_method     '\q/2\q scans'
_diffrn_reflns_number     6377
_diffrn_reflns_av_R_equivalents     0.0248
_diffrn_reflns_av_sigmaI/netI     0.0915
_diffrn_reflns_theta_min     2.46
_diffrn_reflns_theta_max     25.98
_diffrn_reflns_theta_full     25.98
_diffrn_measured_fraction_theta_max     0.998
_diffrn_measured_fraction_theta_full     0.998
_diffrn_reflns_limit_h_min     -20
_diffrn_reflns_limit_h_max     19
_diffrn_reflns_limit_k_min     0
_diffrn_reflns_limit_k_max     11
_diffrn_reflns_limit_l_min     0
_diffrn_reflns_limit_l_max     20
_diffrn_standards_number     3
_diffrn_standards_interval_time     180
_diffrn_standards_decay_%     3.1(8)
loop_
    _diffrn_standard_refln_index_h
    _diffrn_standard_refln_index_k
    _diffrn_standard_refln_index_l
    -1 4 -2
    -6 2 -1
    -3 1 3
_refine_special_details
;
In the monoclinic unit cell, the <i>a</i> and <i>c</i> axes are of very similar
lengths, so that before data collection commenced, it was important to check
that the Laue symmetry was indeed 2/m and not mmm. This was accomplished by
temporarily transforming the cell to orthorhombic axes, and collecting all 8
forms of the (orthorhombic) 111 and 222 reflections. In each case, the 8 forms
clearly split into two different sets of four, verifying the monoclinic
symmetry.
;
_reflns_number_total     4547
_reflns_number_gt     2612
_reflns_threshold_expression     >2sigma(I)
_refine_ls_structure_factor_coef     Fsqd
_refine_ls_matrix_type     full
_refine_ls_R_factor_all     0.1215
_refine_ls_R_factor_gt     0.0466
_refine_ls_wR_factor_gt     0.1090
_refine_ls_wR_factor_ref     0.1327
_refine_ls_goodness_of_fit_ref     1.028
_refine_ls_restrained_S_all     1.028
_refine_ls_number_reflns     4547
_refine_ls_number_parameters     291
_refine_ls_number_restraints     0
_refine_ls_hydrogen_treatment     constr
_refine_ls_weighting_scheme     calc
_refine_ls_weighting_details
         'calc w=1/[\s^2^(Fo^2^)+(0.0200P)^2^+0.5000P] where P=(Fo^2^+2Fc^2^)/3'
_atom_sites_solution_hydrogens     geom
_atom_sites_solution_primary     direct
_atom_sites_solution_secondary     difmap
_refine_ls_shift/su_max     0.000
_refine_ls_shift/su_mean     0.000
_refine_diff_density_max     0.162
_refine_diff_density_min     -0.175
_refine_ls_extinction_method     none
_refine_ls_extinction_coef     ?
loop_
    _atom_type_symbol
    _atom_type_description
    _atom_type_scat_dispersion_real
    _atom_type_scat_dispersion_imag
    _atom_type_scat_source
    'C' 'C' 0.0033 0.0016
                         'International Tables Vol C Tables 4.2.6.8 and 6.1.1.4'
    'H' 'H' 0.0000 0.0000
                         'International Tables Vol C Tables 4.2.6.8 and 6.1.1.4'
    'O' 'O' 0.0106 0.0060
                         'International Tables Vol C Tables 4.2.6.8 and 6.1.1.4'
_computing_data_collection
;
CAD-4 EXPRESS (Enraf--Nonius, 1994)
;
_computing_cell_refinement
;
CAD-4 EXPRESS (Enraf--Nonius, 1994)
;
_computing_data_reduction
;
Data reduction followed procedures in Corfield <i>et al.</i> (1973);
Data were averaged with a local version of SORTAV (Blessing, 1989)
;
_computing_structure_solution
;
Superflip (Palatinus & Chapuis, 2007)
;
_computing_structure_refinement
;
SHELXL97 (Sheldrick, 2008)
;
_computing_molecular_graphics
;
ORTEPIII (Burnett & Johnson, 1996)
;
_computing_publication_material
;
SHELXL97 (Sheldrick, 2008)
;
loop_
    _atom_site_type_symbol
    _atom_site_label
    _atom_site_fract_x
    _atom_site_fract_y
    _atom_site_fract_z
    _atom_site_U_iso_or_equiv
    _atom_site_adp_type
    _atom_site_calc_flag
    _atom_site_refinement_flags
    _atom_site_occupancy
    _atom_site_symmetry_multiplicity
    _atom_site_disorder_assembly
    _atom_site_disorder_group
    O O1 0.18420(9) 0.57319(14) 0.10104(8) 0.0484(4) Uani d . 1 1 . .
    O O3 0.19021(8) 0.39714(14) 0.00987(8) 0.0419(3) Uani d . 1 1 . .
    C C2 0.15272(14) 0.5361(2) 0.01270(12) 0.0416(5) Uani d . 1 1 . .
    H H2 0.0899 0.5249 -0.0083 0.042 Uiso calc R 1 1 . .
    C C4 0.19172(13) 0.3148(2) 0.08470(12) 0.0419(5) Uani d . 1 1 . .
    C C41 0.27953(14) 0.2435(2) 0.12749(12) 0.0448(5) Uani d . 1 1 . .
    C C42 0.29066(18) 0.1231(3) 0.18187(15) 0.0669(7) Uani d . 1 1 . .
    H H42 0.2430 0.0822 0.1897 0.080 Uiso calc R 1 1 . .
    C C43 0.3712(2) 0.0626(3) 0.22479(17) 0.0879(9) Uani d . 1 1 . .
    H H43 0.3775 -0.0186 0.2612 0.105 Uiso calc R 1 1 . .
    C C44 0.4421(2) 0.1213(4) 0.21416(18) 0.0874(9) Uani d . 1 1 . .
    H H44 0.4966 0.0810 0.2435 0.105 Uiso calc R 1 1 . .
    C C45 0.43208(17) 0.2395(3) 0.16012(17) 0.0770(8) Uani d . 1 1 . .
    H H45 0.4799 0.2790 0.1520 0.092 Uiso calc R 1 1 . .
    C C46 0.35148(15) 0.3013(3) 0.11716(14) 0.0586(6) Uani d . 1 1 . .
    H H46 0.3458 0.3826 0.0810 0.070 Uiso calc R 1 1 . .
    C C5 0.17302(14) 0.4396(2) 0.14164(12) 0.0441(5) Uani d . 1 1 . .
    H H5 0.1123 0.4325 0.1348 0.044 Uiso calc R 1 1 . .
    C C51 0.22718(15) 0.4399(2) 0.23635(12) 0.0459(5) Uani d . 1 1 . .
    C C52 0.19966(18) 0.3615(3) 0.29192(14) 0.0636(7) Uani d . 1 1 . .
    H H52 0.1466 0.3134 0.2707 0.076 Uiso calc R 1 1 . .
    C C53 0.2504(2) 0.3536(3) 0.37949(16) 0.0801(8) Uani d . 1 1 . .
    H H53 0.2321 0.2978 0.4164 0.096 Uiso calc R 1 1 . .
    C C54 0.3268(2) 0.4272(3) 0.41131(16) 0.0814(9) Uani d . 1 1 . .
    H H54 0.3605 0.4228 0.4701 0.098 Uiso calc R 1 1 . .
    C C55 0.35420(18) 0.5080(3) 0.35694(16) 0.0758(8) Uani d . 1 1 . .
    H H55 0.4063 0.5591 0.3790 0.091 Uiso calc R 1 1 . .
    C C56 0.30502(16) 0.5139(3) 0.26954(14) 0.0588(6) Uani d . 1 1 . .
    H H56 0.3244 0.5680 0.2329 0.071 Uiso calc R 1 1 . .
    C C6 0.17518(13) 0.6541(2) -0.04152(11) 0.0386(5) Uani d . 1 1 . .
    C C7 0.13530(15) 0.8014(2) -0.02620(14) 0.0543(6) Uani d . 1 1 . .
    H H7A 0.1514 0.8808 -0.0555 0.081 Uiso calc R 1 1 . .
    H H7B 0.1562 0.8222 0.0347 0.081 Uiso calc R 1 1 . .
    H H7C 0.0736 0.7926 -0.0483 0.081 Uiso calc R 1 1 . .
    C C81 0.13165(12) 0.6192(2) -0.13860(11) 0.0373(5) Uani d . 1 1 . .
    C C82 0.07434(14) 0.5033(2) -0.17192(13) 0.0514(6) Uani d . 1 1 . .
    H H82 0.0636 0.4371 -0.1344 0.062 Uiso calc R 1 1 . .
    C C83 0.03285(15) 0.4846(3) -0.26028(14) 0.0610(6) Uani d . 1 1 . .
    H H83 -0.0060 0.4069 -0.2814 0.073 Uiso calc R 1 1 . .
    C C84 0.04836(15) 0.5791(3) -0.31673(14) 0.0560(6) Uani d . 1 1 . .
    H H84 0.0199 0.5667 -0.3761 0.067 Uiso calc R 1 1 . .
    C C85 0.10630(15) 0.6922(2) -0.28491(13) 0.0554(6) Uani d . 1 1 . .
    H H85 0.1182 0.7559 -0.3229 0.066 Uiso calc R 1 1 . .
    C C86 0.14699(14) 0.7122(2) -0.19714(12) 0.0478(5) Uani d . 1 1 . .
    H H86 0.1858 0.7903 -0.1767 0.057 Uiso calc R 1 1 . .
    C C91 0.27312(13) 0.6670(2) -0.01420(12) 0.0417(5) Uani d . 1 1 . .
    C C92 0.31673(14) 0.5900(2) -0.05657(14) 0.0518(6) Uani d . 1 1 . .
    H H92 0.2862 0.5266 -0.1017 0.062 Uiso calc R 1 1 . .
    C C93 0.40453(15) 0.6047(3) -0.03367(16) 0.0679(7) Uani d . 1 1 . .
    H H93 0.4322 0.5522 -0.0638 0.082 Uiso calc R 1 1 . .
    C C94 0.45124(17) 0.6955(3) 0.03284(19) 0.0790(8) Uani d . 1 1 . .
    H H94 0.5104 0.7064 0.0476 0.095 Uiso calc R 1 1 . .
    C C95 0.41022(19) 0.7700(3) 0.07731(18) 0.0783(8) Uani d . 1 1 . .
    H H95 0.4419 0.8300 0.1237 0.094 Uiso calc R 1 1 . .
    C C96 0.32217(16) 0.7572(3) 0.05420(14) 0.0599(6) Uani d . 1 1 . .
    H H96 0.2952 0.8099 0.0849 0.072 Uiso calc R 1 1 . .
    C C10 0.11855(16) 0.2027(3) 0.05553(15) 0.0652(7) Uani d . 1 1 . .
    H H10A 0.0660 0.2516 0.0205 0.098 Uiso calc R 1 1 . .
    H H10B 0.1118 0.1596 0.1053 0.098 Uiso calc R 1 1 . .
    H H10C 0.1316 0.1259 0.0223 0.098 Uiso calc R 1 1 . .
loop_
    _atom_site_aniso_label
    _atom_site_aniso_U_11
    _atom_site_aniso_U_22
    _atom_site_aniso_U_33
    _atom_site_aniso_U_12
    _atom_site_aniso_U_13
    _atom_site_aniso_U_23
    O1 0.0752(10) 0.0384(8) 0.0376(8) 0.0104(7) 0.0280(7) 0.0030(6)
    O3 0.0587(9) 0.0362(7) 0.0341(7) 0.0042(7) 0.0212(6) 0.0009(6)
    C2 0.0501(12) 0.0423(11) 0.0353(11) 0.0070(10) 0.0192(9) 0.0005(9)
    C4 0.0543(13) 0.0391(11) 0.0353(10) -0.0009(10) 0.0201(9) 0.0035(9)
    C41 0.0597(14) 0.0408(11) 0.0351(10) 0.0052(11) 0.0192(10) -0.0053(9)
    C42 0.0881(19) 0.0587(15) 0.0575(14) 0.0193(14) 0.0313(14) 0.0118(13)
    C43 0.116(3) 0.081(2) 0.0603(17) 0.043(2) 0.0258(18) 0.0202(15)
    C44 0.080(2) 0.099(2) 0.0642(17) 0.041(2) 0.0058(16) -0.0043(17)
    C45 0.0579(17) 0.093(2) 0.0720(17) 0.0099(16) 0.0146(14) -0.0103(17)
    C46 0.0570(16) 0.0611(15) 0.0532(13) 0.0058(13) 0.0156(12) -0.0017(12)
    C5 0.0502(12) 0.0476(12) 0.0418(11) 0.0040(10) 0.0256(10) 0.0055(10)
    C51 0.0666(15) 0.0406(11) 0.0386(11) 0.0077(11) 0.0289(11) 0.0003(10)
    C52 0.0938(19) 0.0587(15) 0.0499(14) -0.0016(14) 0.0401(13) 0.0036(12)
    C53 0.133(3) 0.0688(17) 0.0516(15) 0.0109(19) 0.0500(17) 0.0131(14)
    C54 0.118(3) 0.0799(19) 0.0395(14) 0.0189(19) 0.0215(16) 0.0017(14)
    C55 0.0838(19) 0.0815(19) 0.0527(16) 0.0003(16) 0.0148(14) -0.0081(14)
    C56 0.0742(17) 0.0582(14) 0.0469(13) 0.0010(13) 0.0261(12) 0.0010(11)
    C6 0.0482(12) 0.0341(10) 0.0358(10) 0.0042(9) 0.0185(9) 0.0009(8)
    C7 0.0690(15) 0.0445(12) 0.0512(13) 0.0141(11) 0.0246(11) 0.0017(10)
    C81 0.0391(11) 0.0370(10) 0.0376(10) 0.0061(9) 0.0166(9) 0.0044(9)
    C82 0.0552(13) 0.0549(13) 0.0423(12) -0.0080(12) 0.0163(10) 0.0081(11)
    C83 0.0616(15) 0.0645(15) 0.0467(13) -0.0164(12) 0.0086(11) -0.0014(12)
    C84 0.0629(15) 0.0630(15) 0.0364(11) 0.0050(13) 0.0122(11) 0.0030(11)
    C85 0.0750(16) 0.0526(14) 0.0432(12) 0.0056(13) 0.0275(12) 0.0123(11)
    C86 0.0585(14) 0.0432(12) 0.0450(12) -0.0043(11) 0.0231(10) 0.0027(10)
    C91 0.0507(13) 0.0354(10) 0.0372(10) 0.0011(10) 0.0143(9) 0.0040(9)
    C92 0.0471(14) 0.0550(13) 0.0491(12) 0.0028(11) 0.0131(10) -0.0005(11)
    C93 0.0479(15) 0.0834(18) 0.0709(16) 0.0079(14) 0.0205(13) 0.0019(15)
    C94 0.0451(15) 0.084(2) 0.093(2) -0.0030(15) 0.0084(15) 0.0103(17)
    C95 0.070(2) 0.0670(17) 0.0729(17) -0.0140(15) -0.0023(15) -0.0068(15)
    C96 0.0648(16) 0.0535(14) 0.0530(14) -0.0017(12) 0.0125(12) -0.0055(11)
    C10 0.0717(17) 0.0556(14) 0.0643(15) -0.0153(13) 0.0210(13) 0.0030(12)
_geom_special_details
;
All e.s.d.'s (except the e.s.d. in the dihedral angle between two l.s. planes)
are estimated using the full covariance matrix. The cell e.s.d.'s are taken
into account individually in the estimation of e.s.d.'s in distances, angles
and torsion angles; correlations between e.s.d.'s in cell parameters are only
used when they are defined by crystal symmetry. An approximate (isotropic)
treatment of cell e.s.d.'s is used for estimating e.s.d.'s involving l.s.
planes.
;
loop_
    _geom_bond_atom_site_label_1
    _geom_bond_atom_site_label_2
    _geom_bond_site_symmetry_2
    _geom_bond_distance
    _geom_bond_publ_flag
    O1 C2 . 1.406(2) ?
    O1 C5 . 1.427(2) ?
    O3 C2 . 1.408(2) ?
    O3 C4 . 1.444(2) ?
    C2 C6 . 1.531(3) ?
    C2 H2 . 0.9800 ?
    C4 C41 . 1.513(3) ?
    C4 C10 . 1.519(3) ?
    C4 C5 . 1.577(3) ?
    C41 C42 . 1.381(3) ?
    C41 C46 . 1.379(3) ?
    C42 C43 . 1.379(4) ?
    C42 H42 . 0.9300 ?
    C43 C44 . 1.369(4) ?
    C43 H43 . 0.9300 ?
    C44 C45 . 1.364(4) ?
    C44 H44 . 0.9300 ?
    C45 C46 . 1.384(3) ?
    C45 H45 . 0.9300 ?
    C46 H46 . 0.9300 ?
    C5 C51 . 1.497(3) ?
    C5 H5 . 0.9800 ?
    C51 C52 . 1.374(3) ?
    C51 C56 . 1.380(3) ?
    C52 C53 . 1.388(3) ?
    C52 H52 . 0.9300 ?
    C53 C54 . 1.358(4) ?
    C53 H53 . 0.9300 ?
    C54 C55 . 1.368(4) ?
    C54 H54 . 0.9300 ?
    C55 C56 . 1.380(3) ?
    C55 H55 . 0.9300 ?
    C56 H56 . 0.9300 ?
    C6 C91 . 1.531(3) ?
    C6 C81 . 1.538(3) ?
    C6 C7 . 1.549(3) ?
    C7 H7A . 0.9600 ?
    C7 H7B . 0.9600 ?
    C7 H7C . 0.9600 ?
    C81 C86 . 1.381(3) ?
    C81 C82 . 1.385(3) ?
    C82 C83 . 1.383(3) ?
    C82 H82 . 0.9300 ?
    C83 C84 . 1.364(3) ?
    C83 H83 . 0.9300 ?
    C84 C85 . 1.368(3) ?
    C84 H84 . 0.9300 ?
    C85 C86 . 1.375(3) ?
    C85 H85 . 0.9300 ?
    C86 H86 . 0.9300 ?
    C91 C92 . 1.378(3) ?
    C91 C96 . 1.390(3) ?
    C92 C93 . 1.378(3) ?
    C92 H92 . 0.9300 ?
    C93 C94 . 1.363(4) ?
    C93 H93 . 0.9300 ?
    C94 C95 . 1.361(4) ?
    C94 H94 . 0.9300 ?
    C95 C96 . 1.379(3) ?
    C95 H95 . 0.9300 ?
    C96 H96 . 0.9300 ?
    C10 H10A . 0.9600 ?
    C10 H10B . 0.9600 ?
    C10 H10C . 0.9600 ?
loop_
    _geom_angle_atom_site_label_1
    _geom_angle_atom_site_label_2
    _geom_angle_atom_site_label_3
    _geom_angle_site_symmetry_1
    _geom_angle_site_symmetry_3
    _geom_angle
    _geom_angle_publ_flag
    C2 O1 C5 . . 103.44(14) ?
    C2 O3 C4 . . 106.93(13) ?
    O1 C2 O3 . . 104.48(14) ?
    O1 C2 C6 . . 112.05(16) ?
    O3 C2 C6 . . 112.72(15) ?
    O1 C2 H2 . . 109.2 ?
    O3 C2 H2 . . 109.2 ?
    C6 C2 H2 . . 109.2 ?
    O3 C4 C41 . . 108.94(15) ?
    O3 C4 C10 . . 108.30(16) ?
    C41 C4 C10 . . 113.07(17) ?
    O3 C4 C5 . . 102.18(14) ?
    C41 C4 C5 . . 113.25(16) ?
    C10 C4 C5 . . 110.42(17) ?
    C42 C41 C46 . . 118.0(2) ?
    C42 C41 C4 . . 120.7(2) ?
    C46 C41 C4 . . 121.23(19) ?
    C43 C42 C41 . . 121.1(3) ?
    C43 C42 H42 . . 119.5 ?
    C41 C42 H42 . . 119.5 ?
    C44 C43 C42 . . 120.3(3) ?
    C44 C43 H43 . . 119.8 ?
    C42 C43 H43 . . 119.8 ?
    C45 C44 C43 . . 119.3(3) ?
    C45 C44 H44 . . 120.3 ?
    C43 C44 H44 . . 120.3 ?
    C44 C45 C46 . . 120.7(3) ?
    C44 C45 H45 . . 119.6 ?
    C46 C45 H45 . . 119.6 ?
    C41 C46 C45 . . 120.6(2) ?
    C41 C46 H46 . . 119.7 ?
    C45 C46 H46 . . 119.7 ?
    O1 C5 C51 . . 111.34(17) ?
    O1 C5 C4 . . 102.98(14) ?
    C51 C5 C4 . . 117.29(17) ?
    O1 C5 H5 . . 108.3 ?
    C51 C5 H5 . . 108.3 ?
    C4 C5 H5 . . 108.3 ?
    C52 C51 C56 . . 118.8(2) ?
    C52 C51 C5 . . 119.2(2) ?
    C56 C51 C5 . . 122.01(18) ?
    C51 C52 C53 . . 120.6(3) ?
    C51 C52 H52 . . 119.7 ?
    C53 C52 H52 . . 119.7 ?
    C54 C53 C52 . . 120.0(2) ?
    C54 C53 H53 . . 120.0 ?
    C52 C53 H53 . . 120.0 ?
    C53 C54 C55 . . 120.0(2) ?
    C53 C54 H54 . . 120.0 ?
    C55 C54 H54 . . 120.0 ?
    C54 C55 C56 . . 120.4(3) ?
    C54 C55 H55 . . 119.8 ?
    C56 C55 H55 . . 119.8 ?
    C55 C56 C51 . . 120.2(2) ?
    C55 C56 H56 . . 119.9 ?
    C51 C56 H56 . . 119.9 ?
    C2 C6 C91 . . 110.44(15) ?
    C2 C6 C81 . . 110.85(15) ?
    C91 C6 C81 . . 111.09(15) ?
    C2 C6 C7 . . 106.33(15) ?
    C91 C6 C7 . . 111.39(16) ?
    C81 C6 C7 . . 106.59(15) ?
    C6 C7 H7A . . 109.5 ?
    C6 C7 H7B . . 109.5 ?
    H7A C7 H7B . . 109.5 ?
    C6 C7 H7C . . 109.5 ?
    H7A C7 H7C . . 109.5 ?
    H7B C7 H7C . . 109.5 ?
    C86 C81 C82 . . 117.24(18) ?
    C86 C81 C6 . . 118.70(18) ?
    C82 C81 C6 . . 124.00(17) ?
    C83 C82 C81 . . 120.9(2) ?
    C83 C82 H82 . . 119.5 ?
    C81 C82 H82 . . 119.5 ?
    C84 C83 C82 . . 120.7(2) ?
    C84 C83 H83 . . 119.7 ?
    C82 C83 H83 . . 119.7 ?
    C83 C84 C85 . . 119.1(2) ?
    C83 C84 H84 . . 120.4 ?
    C85 C84 H84 . . 120.4 ?
    C84 C85 C86 . . 120.4(2) ?
    C84 C85 H85 . . 119.8 ?
    C86 C85 H85 . . 119.8 ?
    C85 C86 C81 . . 121.6(2) ?
    C85 C86 H86 . . 119.2 ?
    C81 C86 H86 . . 119.2 ?
    C92 C91 C96 . . 116.9(2) ?
    C92 C91 C6 . . 121.47(17) ?
    C96 C91 C6 . . 121.64(19) ?
    C91 C92 C93 . . 121.6(2) ?
    C91 C92 H92 . . 119.2 ?
    C93 C92 H92 . . 119.2 ?
    C94 C93 C92 . . 120.6(2) ?
    C94 C93 H93 . . 119.7 ?
    C92 C93 H93 . . 119.7 ?
    C95 C94 C93 . . 119.1(2) ?
    C95 C94 H94 . . 120.4 ?
    C93 C94 H94 . . 120.4 ?
    C94 C95 C96 . . 120.7(2) ?
    C94 C95 H95 . . 119.7 ?
    C96 C95 H95 . . 119.7 ?
    C95 C96 C91 . . 121.1(2) ?
    C95 C96 H96 . . 119.4 ?
    C91 C96 H96 . . 119.4 ?
    C4 C10 H10A . . 109.5 ?
    C4 C10 H10B . . 109.5 ?
    H10A C10 H10B . . 109.5 ?
    C4 C10 H10C . . 109.5 ?
    H10A C10 H10C . . 109.5 ?
    H10B C10 H10C . . 109.5 ?
loop_
    _geom_torsion_atom_site_label_1
    _geom_torsion_atom_site_label_2
    _geom_torsion_atom_site_label_3
    _geom_torsion_atom_site_label_4
    _geom_torsion_site_symmetry_1
    _geom_torsion_site_symmetry_2
    _geom_torsion_site_symmetry_3
    _geom_torsion_site_symmetry_4
    _geom_torsion
    _geom_torsion_publ_flag
    O1 C2 O3 C4 . . . . 37.54(19) ?
    C2 O3 C4 C5 . . . . -14.20(18) ?
    O3 C4 C5 O1 . . . . -13.06(18) ?
    C4 C5 O1 C2 . . . . 35.48(18) ?
    C5 O1 C2 O3 . . . . -46.16(18) ?
loop_
    _geom_hbond_atom_site_label_D
    _geom_hbond_atom_site_label_H
    _geom_hbond_atom_site_label_A
    _geom_hbond_site_symmetry_A
    _geom_hbond_distance_DH
    _geom_hbond_distance_HA
    _geom_hbond_distance_DA
    _geom_hbond_angle_DHA
    C53 H53 O3 4_566 0.93 2.61 3.533(3) 170
    C85 H85 O1 4_575 0.93 2.50 3.411(3) 167
    C46 H46 Cg5 1_555 0.93 2.99 3.894(3) 164
    C86 H86 Cg3 4_575 0.93 2.91 3.799(2) 160
_iucr_refine_instructions_details
;
TITL dioxolane data collected with CAD4 at Fordham
CELL 0.71073  16.720   9.0056  16.6747  90.0000  112.040  90.0000
ZERR       4   0.003   0.0009   0.0012    0.000    0.009    0.000
LATT  1
SYMM -x,0.5+y,0.5-z
SFAC C H O
UNIT  120  112  8
L.S. 10
FMAP 2
PLAN 25 1.5
BOND $H
ACTA
EQIV $1 x, 0.5-y,  1/2+z,
EQIV $2 x, 1.5-y, -1/2+z,
HTAB C53 O3_$1
HTAB C85 O1_$2
CONF   O1  C2  O3  C4  C5  O1   C2   O3
MPLA 5 O1  O3  C4  C5  C2
MPLA 4 O1  O3  C4  C5  C2
MPLA 4 O1  C2  O3  C4  C5
WGHT    0.020000    0.500000
FVAR       0.31639
O1    3    0.184199    0.573193    0.101043    11.00000    0.07516    0.03845 =
         0.03756    0.00303    0.02797    0.01041
O3    3    0.190210    0.397139    0.009868    11.00000    0.05869    0.03619 =
         0.03409    0.00087    0.02116    0.00416
C2    1    0.152717    0.536073    0.012698    11.00000    0.05012    0.04227 =
         0.03530    0.00053    0.01921    0.00701
AFIX  13
H2    2    0.089882    0.524922   -0.008283    11.00000   -1.00000
AFIX   0
C4    1    0.191721    0.314759    0.084698    11.00000    0.05426    0.03910 =
         0.03533    0.00351    0.02010   -0.00089
C41   1    0.279535    0.243540    0.127489    11.00000    0.05965    0.04083 =
         0.03513   -0.00526    0.01924    0.00523
C42   1    0.290660    0.123101    0.181872    11.00000    0.08814    0.05866 =
         0.05752    0.01181    0.03134    0.01931
AFIX  43
H42   2    0.243029    0.082158    0.189675    11.00000   -1.20000
AFIX   0
C43   1    0.371245    0.062558    0.224795    11.00000    0.11591    0.08109 =
         0.06035    0.02019    0.02583    0.04303
AFIX  43
H43   2    0.377471   -0.018581    0.261150    11.00000   -1.20000
AFIX   0
C44   1    0.442118    0.121297    0.214155    11.00000    0.08005    0.09936 =
         0.06423   -0.00429    0.00583    0.04054
AFIX  43
H44   2    0.496551    0.081023    0.243469    11.00000   -1.20000
AFIX   0
C45   1    0.432077    0.239499    0.160117    11.00000    0.05785    0.09262 =
         0.07204   -0.01028    0.01463    0.00989
AFIX  43
H45   2    0.479911    0.278976    0.152049    11.00000   -1.20000
AFIX   0
C46   1    0.351475    0.301330    0.117160    11.00000    0.05702    0.06111 =
         0.05320   -0.00173    0.01562    0.00583
AFIX  43
H46   2    0.345755    0.382583    0.080998    11.00000   -1.20000
AFIX   0
C5    1    0.173018    0.439574    0.141642    11.00000    0.05016    0.04758 =
         0.04177    0.00546    0.02559    0.00404
AFIX  13
H5    2    0.112300    0.432476    0.134752    11.00000   -1.00000
AFIX   0
C51   1    0.227177    0.439864    0.236346    11.00000    0.06658    0.04062 =
         0.03862    0.00032    0.02889    0.00771
C52   1    0.199665    0.361496    0.291924    11.00000    0.09381    0.05868 =
         0.04986    0.00358    0.04014   -0.00158
AFIX  43
H52   2    0.146591    0.313364    0.270691    11.00000   -1.20000
AFIX   0
C53   1    0.250413    0.353554    0.379493    11.00000    0.13314    0.06883 =
         0.05165    0.01308    0.05002    0.01090
AFIX  43
H53   2    0.232110    0.297782    0.416355    11.00000   -1.20000
AFIX   0
C54   1    0.326782    0.427241    0.411307    11.00000    0.11797    0.07989 =
         0.03947    0.00170    0.02153    0.01889
AFIX  43
H54   2    0.360472    0.422826    0.470075    11.00000   -1.20000
AFIX   0
C55   1    0.354199    0.507998    0.356941    11.00000    0.08384    0.08152 =
         0.05270   -0.00807    0.01476    0.00033
AFIX  43
H55   2    0.406259    0.559149    0.379026    11.00000   -1.20000
AFIX   0
C56   1    0.305022    0.513934    0.269543    11.00000    0.07420    0.05824 =
         0.04691    0.00099    0.02615    0.00096
AFIX  43
H56   2    0.324396    0.568038    0.232871    11.00000   -1.20000
AFIX   0
C6    1    0.175182    0.654102   -0.041524    11.00000    0.04820    0.03410 =
         0.03577    0.00089    0.01852    0.00415
C7    1    0.135303    0.801431   -0.026199    11.00000    0.06902    0.04453 =
         0.05118    0.00166    0.02459    0.01409
AFIX  37
H7A   2    0.151431    0.880808   -0.055515    11.00000   -1.50000
H7B   2    0.156172    0.822204    0.034686    11.00000   -1.50000
H7C   2    0.073585    0.792613   -0.048267    11.00000   -1.50000
AFIX   0
C81   1    0.131647    0.619248   -0.138602    11.00000    0.03914    0.03699 =
         0.03760    0.00441    0.01662    0.00607
C82   1    0.074339    0.503324   -0.171915    11.00000    0.05524    0.05490 =
         0.04227    0.00807    0.01625   -0.00801
AFIX  43
H82   2    0.063586    0.437095   -0.134351    11.00000   -1.20000
AFIX   0
C83   1    0.032851    0.484628   -0.260280    11.00000    0.06156    0.06450 =
         0.04670   -0.00140    0.00860   -0.01643
AFIX  43
H83   2   -0.006015    0.406871   -0.281404    11.00000   -1.20000
AFIX   0
C84   1    0.048361    0.579060   -0.316735    11.00000    0.06290    0.06304 =
         0.03638    0.00297    0.01220    0.00495
AFIX  43
H84   2    0.019923    0.566732   -0.376094    11.00000   -1.20000
AFIX   0
C85   1    0.106301    0.692165   -0.284912    11.00000    0.07500    0.05261 =
         0.04323    0.01232    0.02751    0.00558
AFIX  43
H85   2    0.118237    0.755882   -0.322887    11.00000   -1.20000
AFIX   0
C86   1    0.146989    0.712212   -0.197138    11.00000    0.05851    0.04318 =
         0.04498    0.00274    0.02308   -0.00433
AFIX  43
H86   2    0.185778    0.790257   -0.176690    11.00000   -1.20000
AFIX   0
C91   1    0.273123    0.667007   -0.014201    11.00000    0.05067    0.03537 =
         0.03720    0.00401    0.01430    0.00109
C92   1    0.316727    0.589989   -0.056574    11.00000    0.04712    0.05496 =
         0.04912   -0.00046    0.01313    0.00281
AFIX  43
H92   2    0.286161    0.526585   -0.101705    11.00000   -1.20000
AFIX   0
C93   1    0.404530    0.604680   -0.033668    11.00000    0.04793    0.08345 =
         0.07088    0.00187    0.02052    0.00788
AFIX  43
H93   2    0.432186    0.552186   -0.063835    11.00000   -1.20000
AFIX   0
C94   1    0.451239    0.695509    0.032843    11.00000    0.04512    0.08378 =
         0.09277    0.01027    0.00842   -0.00302
AFIX  43
H94   2    0.510367    0.706433    0.047627    11.00000   -1.20000
AFIX   0
C95   1    0.410215    0.769964    0.077306    11.00000    0.06969    0.06697 =
         0.07294   -0.00680   -0.00234   -0.01400
AFIX  43
H95   2    0.441855    0.830049    0.123748    11.00000   -1.20000
AFIX   0
C96   1    0.322172    0.757232    0.054198    11.00000    0.06478    0.05354 =
         0.05304   -0.00545    0.01249   -0.00169
AFIX  43
H96   2    0.295173    0.809928    0.084917    11.00000   -1.20000
AFIX   0
C10   1    0.118550    0.202658    0.055525    11.00000    0.07168    0.05558 =
         0.06434    0.00298    0.02102   -0.01533
AFIX  37
H10A  2    0.066003    0.251555    0.020523    11.00000   -1.50000
H10B  2    0.111817    0.159603    0.105286    11.00000   -1.50000
H10C  2    0.131572    0.125949    0.022323    11.00000   -1.50000
OMIT 1 0 0     ! Partially obscured by backstop
OMIT -12 0 18  ! Mechanical problem
HKLF 4
REM  dioxolane data collected with CAD4 at Fordham; redo AFIX
REM R1 =  0.0466 for   2612 Fo > 4sig(Fo)  and  0.1215 for all   4547 data
REM    291 parameters refined using      0 restraints
END
WGHT      0.0197      0.4965
REM Highest difference peak  0.162,  deepest hole -0.175,  1-sigma level  0.036
;
