# Supplementary material for: Crystal structure of 2α-(1,1-di­phenyl­eth­yl)-4-methyl-4α,5α-diphenyl-1,3-dioxolane: the result of a non-acid pinacol rearrangement
Source: Acta Crystallogr E Crystallogr Commun. 2015 Oct 3;71(Pt 11):1278–82. doi: 10.1107/S2056989015017752 (PMC4645051; doi:10.1107/S2056989015017752)
Supplement: Supplementary file 2 [file e-71-01278-Isup2.hkl]

# 
# h,k,l, Fc-squared, Fo-squared, sigma(Fo-squared) and status flag 
# 
data_I
_shelx_title ' dioxolane data collected with CAD4 at Fordham; redo AFIX' 
_shelx_refln_list_code          4 
_shelx_F_calc_maximum      203.58 
_exptl_crystal_F_000       896.00 
_reflns_d_resolution_high  0.8112 
 
loop_ 
 _symmetry_equiv_pos_as_xyz 
 'x, y, z' 
 '-x, y+1/2, -z+1/2' 
 '-x, -y, -z' 
 'x, -y-1/2, z-1/2' 
 
_cell_length_a    16.7200 
_cell_length_b     9.0056 
_cell_length_c    16.6747 
_cell_angle_alpha  90.000 
_cell_angle_beta  112.040 
_cell_angle_gamma  90.000 
 
_shelx_F_squared_multiplier     1.000 
 
loop_ 
 _refln_index_h 
 _refln_index_k 
 _refln_index_l 
 _refln_F_squared_calc 
 _refln_F_squared_meas 
 _refln_F_squared_sigma 
 _refln_observed_status 
   2   0   0    25067.60    23956.60   1204.46 o 
   3   0   0     3838.28     3602.19    180.91 o 
   4   0   0    10207.74     9184.83    460.23 o 
   5   0   0      145.70      154.54      9.39 o 
   6   0   0     2687.50     2646.57    133.96 o 
   7   0   0     2001.17     2035.10    103.69 o 
   8   0   0     3542.65     3769.41    190.70 o 
   9   0   0       60.33       79.52      5.59 o 
  10   0   0        6.95        0.70      9.39 o 
  11   0   0       27.13       22.88      5.79 o 
  12   0   0       32.72       21.98      4.89 o 
  13   0   0      258.22      301.89     21.88 o 
  14   0   0        8.43       11.29      7.69 o 
  15   0   0       14.06       16.88     18.48 o 
  16   0   0       26.36       26.87      8.69 o 
  17   0   0        2.16      -19.98     20.88 o 
  18   0   0        3.08       -5.39     21.78 o 
  19   0   0       32.22       49.55     11.29 o 
   1   1   0       84.85       82.12      4.99 o 
   2   1   0     1578.20     1548.20     78.12 o 
   3   1   0     6167.12     6044.77    303.09 o 
   4   1   0       80.77       83.11      5.09 o 
   5   1   0     1504.17     1584.57     80.72 o 
   6   1   0     1949.07     2075.26    105.49 o 
   7   1   0        0.11       -0.30      6.59 o 
   8   1   0     1199.05     1413.74     73.22 o 
   9   1   0       46.76       44.75      4.40 o 
  10   1   0      143.94      152.24      9.59 o 
  11   1   0       36.44       26.87      6.09 o 
  12   1   0      623.47      635.15     35.26 o 
  13   1   0      100.19       76.22      8.59 o 
  14   1   0        0.32      -11.69     17.28 o 
  15   1   0        7.41      -12.79     17.48 o 
  16   1   0       59.13       41.16      9.19 o 
  17   1   0       12.62       16.08     19.88 o 
  18   1   0        0.59        1.10     22.78 o 
   0   2   0      100.36      103.29      6.29 o 
   1   2   0     1867.11     1783.66     90.11 o 
   2   2   0        2.66        2.90      2.70 o 
   3   2   0     4113.21     4044.33    203.39 o 
   4   2   0      233.20      221.37     13.29 o 
   5   2   0     1152.30     1253.41     64.43 o 
   6   2   0     1014.36     1084.98     56.34 o 
   7   2   0     2441.25     2588.93    131.56 o 
   8   2   0      309.39      331.16     19.58 o 
   9   2   0      465.79      455.73     26.47 o 
  10   2   0        0.74        6.89      9.69 o 
  11   2   0       21.70       22.28      5.89 o 
  12   2   0       29.38       31.87      4.20 o 
  13   2   0      170.83      165.83     11.99 o 
  14   2   0       19.53       22.08      7.69 o 
  15   2   0       71.64       93.40      9.69 o 
  16   2   0        0.08      -18.48     18.48 o 
  17   2   0        1.96       14.49     20.18 o 
  18   2   0        9.92      -16.78     22.18 o 
   1   3   0      889.42      884.89     45.85 o 
   2   3   0       22.61       19.68      2.50 o 
   3   3   0      279.48      258.23     15.38 o 
   4   3   0      448.60      446.54     24.47 o 
   5   3   0       23.60       18.58      2.80 o 
   6   3   0       57.37       74.02      4.89 o 
   7   3   0        2.65        3.30      4.20 o 
   8   3   0      370.77      420.67     24.77 o 
   9   3   0        0.17       -0.80      4.89 o 
  10   3   0       10.16       -3.90     10.19 o 
  11   3   0        0.12       19.98      5.09 o 
  12   3   0        0.01       -7.39      7.39 o 
  13   3   0        3.81       15.48     15.58 o 
  14   3   0       46.95       44.85      8.19 o 
  15   3   0        1.29        1.80     17.78 o 
  16   3   0        3.23       10.29      8.29 o 
  17   3   0        1.18        4.30     19.18 o 
  18   3   0        0.06       -6.89     21.78 o 
   0   4   0        2.28        4.50      2.90 o 
   1   4   0       30.93       40.86      3.20 o 
   2   4   0     1441.87     1549.20     79.52 o 
   3   4   0     2027.89     2267.06    115.38 o 
   4   4   0      413.10      408.78     23.28 o 
   5   4   0     1038.93     1055.31     55.34 o 
   6   4   0       53.28       64.23      4.70 o 
   7   4   0        2.98       -3.70      4.40 o 
   8   4   0       54.23       45.85      4.70 o 
   9   4   0       40.93       35.66      4.50 o 
  10   4   0      150.18      155.04      8.89 o 
  11   4   0       37.04       56.14      7.09 o 
  12   4   0       29.75       10.69     16.58 o 
  13   4   0       26.23       -3.50      8.29 o 
  14   4   0       70.39       79.12      9.39 o 
  15   4   0       38.28       49.45      9.09 o 
  16   4   0       44.55       18.88     21.18 o 
  17   4   0        5.53      -19.18     21.78 o 
   1   5   0       39.88       32.37      3.30 o 
   2   5   0        3.55        6.09      6.59 o 
   3   5   0        0.34        3.00      6.79 o 
   4   5   0        7.76        5.49      4.00 o 
   5   5   0       70.40       70.73      5.09 o 
   6   5   0       11.98       13.99      3.70 o 
   7   5   0      241.91      226.67     14.29 o 
   8   5   0        5.66        8.19      5.09 o 
   9   5   0      111.01      113.88      6.99 o 
  10   5   0       47.89       50.55      7.09 o 
  11   5   0        4.33        5.39     16.28 o 
  12   5   0       83.77       64.03      8.69 o 
  13   5   0        2.15        0.90     16.58 o 
  14   5   0        0.32       12.59     17.08 o 
  15   5   0        8.79        7.29     19.18 o 
  16   5   0       15.12      -13.39     21.18 o 
  17   5   0       13.57       14.29     24.08 o 
   0   6   0      288.55      283.51     17.48 o 
   1   6   0      211.35      225.57     13.79 o 
   2   6   0       45.33       44.55      4.30 o 
   3   6   0        9.09       10.09      4.60 o 
   4   6   0        9.26       10.29      4.70 o 
   5   6   0      212.60      194.80     11.49 o 
   6   6   0       13.54       22.18      4.10 o 
   7   6   0        6.19       14.78      4.89 o 
   8   6   0      194.82      215.18     14.98 o 
   9   6   0        1.92       -3.80     14.98 o 
  10   6   0       73.83       71.53      8.49 o 
  11   6   0      129.52      131.36     11.09 o 
  12   6   0        6.98      -17.78     17.78 o 
  13   6   0        5.01      -11.79     18.78 o 
  14   6   0       15.30        0.00     19.28 o 
  15   6   0        0.05      -12.39     21.38 o 
  16   6   0        9.06        5.29      9.59 o 
   1   7   0      113.08      101.70      6.29 o 
   2   7   0       38.20       38.26      3.90 o 
   3   7   0       65.15       59.74      4.70 o 
   4   7   0       37.96       36.26      4.50 o 
   5   7   0       61.75       72.63      7.49 o 
   6   7   0      291.44      318.87     23.38 o 
   7   7   0        3.70      -15.28     15.28 o 
   8   7   0      112.91      124.37     10.19 o 
   9   7   0       11.86      -16.78     16.78 o 
  10   7   0      222.38      212.08     16.98 o 
  11   7   0        3.32        8.69     16.58 o 
  12   7   0       68.08       61.24      9.09 o 
  13   7   0       24.16       29.07      8.89 o 
  14   7   0       24.47       48.85      9.29 o 
   0   8   0       39.26       29.17      6.99 o 
   1   8   0       77.20       85.91      8.39 o 
   2   8   0       23.70       35.76      6.79 o 
   3   8   0      271.00      241.05     17.68 o 
   4   8   0       51.27       47.25      7.69 o 
   5   8   0       91.93       75.02      8.79 o 
   6   8   0       67.64       76.82      8.59 o 
   7   8   0       67.76       68.13      8.79 o 
   8   8   0       19.39       26.37      7.59 o 
   9   8   0        0.01       14.58     16.68 o 
  10   8   0       14.50       30.67      8.29 o 
  11   8   0       13.94       12.59      8.29 o 
  12   8   0        0.06       18.08     18.38 o 
  13   8   0        0.32        1.20     19.68 o 
   1   9   0        0.01       -3.60     16.38 o 
   2   9   0        1.56        7.29     15.98 o 
   3   9   0        0.01       -8.29     15.88 o 
   4   9   0       14.77       12.09      7.39 o 
   5   9   0      151.24      170.12     12.59 o 
   6   9   0       20.19       10.89     19.08 o 
   7   9   0        0.78       -6.09     17.88 o 
   8   9   0        7.05       17.48      7.89 o 
   9   9   0        0.98      -12.09     17.48 o 
  10   9   0        0.00      -21.88     21.88 o 
  11   9   0        7.90      -15.58     21.58 o 
   0  10   0       24.83       23.38      8.29 o 
   1  10   0       24.81       28.67      7.99 o 
   2  10   0       49.85       43.06      8.59 o 
   3  10   0        0.77      -18.98     18.98 o 
   4  10   0       86.77       86.51     10.39 o 
   5  10   0       11.71       15.48     18.58 o 
   6  10   0        0.10      -21.08     21.08 o 
   7  10   0        2.14      -17.48     21.08 o 
   8  10   0        1.88      -21.98     21.98 o 
   1  11   0        0.36        3.60     19.78 o 
   2  11   0        1.97       16.88     19.88 o 
 -19   1   1        4.59      -14.98     23.58 o 
 -18   1   1        1.09       -7.49     21.78 o 
 -17   1   1        0.08      -19.58     19.78 o 
 -16   1   1        4.37       13.49     18.78 o 
 -15   1   1       17.07       12.39     17.68 o 
 -14   1   1       21.36       23.78      7.89 o 
 -13   1   1       69.65       77.32      8.39 o 
 -12   1   1      170.30      180.21     11.09 o 
 -11   1   1      128.30      148.05      8.89 o 
 -10   1   1       86.15       87.61      6.19 o 
  -9   1   1     1495.55     1654.99     85.41 o 
  -8   1   1     4078.28     4538.62    229.06 o 
  -7   1   1      579.72      574.41     31.17 o 
  -6   1   1     1831.29     1953.19     99.40 o 
  -5   1   1      117.64      117.18      6.99 o 
  -4   1   1     5782.59     5487.74    275.42 o 
  -3   1   1    41446.43    40719.41   2046.79 o 
  -2   1   1     2748.21     2581.34    129.77 o 
  -1   1   1     5211.51     5233.50    262.23 o 
   0   1   1     7973.59     7986.67    399.59 o 
   1   1   1       40.59       49.55      3.10 o 
   2   1   1      754.28      791.08     40.46 o 
   3   1   1      243.81      254.44     14.49 o 
   4   1   1     1127.45     1106.86     56.84 o 
   5   1   1     6621.38     6667.13    334.85 o 
   6   1   1      187.06      165.13      9.89 o 
   7   1   1       50.20       52.45      4.10 o 
   8   1   1      103.25       85.21      5.59 o 
   9   1   1       62.81       69.13      5.19 o 
  10   1   1      208.59      209.18     12.69 o 
  11   1   1      174.90      163.03     10.79 o 
  12   1   1       32.98       34.56      4.40 o 
  13   1   1       40.49       40.86      7.89 o 
  14   1   1       52.51       49.65      8.29 o 
  15   1   1       17.28       16.98      7.99 o 
  16   1   1       34.09       46.45      9.39 o 
  17   1   1        0.46        9.19      8.69 o 
  18   1   1        9.56       22.58      9.69 o 
 -19   2   1        9.84       26.17     10.49 o 
 -18   2   1        0.01      -17.48     22.88 o 
 -17   2   1        1.65      -22.18     22.18 o 
 -16   2   1        9.13      -19.78     19.78 o 
 -15   2   1        4.21        8.99      7.99 o 
 -14   2   1        0.15        9.39     17.08 o 
 -13   2   1        0.19      -17.18     17.18 o 
 -12   2   1       11.78       12.59      9.19 o 
 -11   2   1      252.76      276.71     16.98 o 
 -10   2   1        3.06       -0.30      5.29 o 
  -9   2   1       63.01       80.42      5.59 o 
  -8   2   1      545.15      638.94     34.76 o 
  -7   2   1      794.54      845.33     44.75 o 
  -6   2   1     1521.55     1565.39     80.12 o 
  -5   2   1      330.05      328.16     18.68 o 
  -4   2   1       35.04       35.36      3.10 o 
  -3   2   1     1352.91     1367.79     69.63 o 
  -2   2   1     5389.80     5209.43    261.43 o 
  -1   2   1    16197.91    15590.72    780.40 o 
   0   2   1     3578.03     3525.17    176.72 o 
   1   2   1       86.56       84.31      5.09 o 
   2   2   1      107.80      109.19      6.79 o 
   3   2   1      519.05      490.89     26.27 o 
   4   2   1      327.32      340.45     19.28 o 
   5   2   1        1.17       -1.50      6.09 o 
   6   2   1     2521.25     2750.46    139.56 o 
   7   2   1       40.92       54.24      4.20 o 
   8   2   1      113.53      144.55      8.79 o 
   9   2   1        2.15        3.40      8.89 o 
  10   2   1       47.26       55.94      5.19 o 
  11   2   1       70.58       67.23      5.99 o 
  12   2   1       65.86       66.33      7.69 o 
  13   2   1       30.14       21.78      7.89 o 
  14   2   1       22.63       -4.99     18.38 o 
  15   2   1       31.43       18.18     19.48 o 
  16   2   1       15.11       20.28      8.49 o 
  17   2   1       24.57       36.56      9.19 o 
  18   2   1        1.18        3.50     22.38 o 
 -18   3   1        0.03        1.10     22.78 o 
 -17   3   1       14.67       18.78     20.58 o 
 -16   3   1       25.93       24.87      8.59 o 
 -15   3   1       19.40       16.88      8.09 o 
 -14   3   1       63.12       63.23      8.49 o 
 -13   3   1      103.99       91.31      9.59 o 
 -12   3   1        8.80        4.80     15.48 o 
 -11   3   1      261.46      291.20     17.98 o 
 -10   3   1       68.03       91.51      6.89 o 
  -9   3   1        0.16       11.69      8.49 o 
  -8   3   1      532.73      574.71     32.07 o 
  -7   3   1       67.82       78.22      5.29 o 
  -6   3   1     5713.14     5889.13    296.49 o 
  -5   3   1     2784.35     2829.38    143.35 o 
  -4   3   1      353.17      341.55     19.38 o 
  -3   3   1      177.69      166.83     10.19 o 
  -2   3   1        1.18        5.09      3.00 o 
  -1   3   1     4888.87     4663.49    234.56 o 
   0   3   1       37.51       54.54      3.20 o 
   1   3   1      242.30      233.16     13.99 o 
   2   3   1      443.27      456.33     24.77 o 
   3   3   1      471.62      393.09     21.98 o 
   4   3   1      115.88      110.49      6.69 o 
   5   3   1        0.25        2.60      5.99 o 
   6   3   1      734.28      736.54     39.56 o 
   7   3   1      413.39      436.95     25.37 o 
   8   3   1       30.28       39.56      4.20 o 
   9   3   1       35.19       30.57      4.30 o 
  10   3   1       33.42       30.07      4.70 o 
  11   3   1      326.89      317.67     18.48 o 
  12   3   1       47.00       45.25      7.89 o 
  13   3   1      115.14      104.59      9.89 o 
  14   3   1        0.16       -1.20      7.59 o 
  15   3   1        0.30        6.59     17.38 o 
  16   3   1       11.41       26.37      8.69 o 
  17   3   1        0.26      -19.88     21.88 o 
 -18   4   1        6.59        1.70     10.09 o 
 -17   4   1       40.49       57.14     10.49 o 
 -16   4   1        7.68        9.79      8.39 o 
 -15   4   1       14.79       27.67      8.59 o 
 -14   4   1       13.28       -5.19     18.78 o 
 -13   4   1       76.01       74.42      8.69 o 
 -12   4   1      129.55      116.88     10.09 o 
 -11   4   1      137.46      139.86      8.29 o 
 -10   4   1       20.77       32.27      4.50 o 
  -9   4   1        2.77        0.60      8.99 o 
  -8   4   1       48.27       49.25      4.60 o 
  -7   4   1       90.76       91.21      5.99 o 
  -6   4   1        8.65        6.99      7.39 o 
  -5   4   1     1889.81     1947.29     99.80 o 
  -4   4   1      768.39      801.87     42.56 o 
  -3   4   1      241.41      297.69     17.88 o 
  -2   4   1       34.90       29.87      2.90 o 
  -1   4   1      473.75      505.38     27.47 o 
   0   4   1      839.73      856.42     44.15 o 
   1   4   1      199.48      192.60     11.69 o 
   2   4   1      639.95      651.53     34.86 o 
   3   4   1       44.21       46.55      3.60 o 
   4   4   1      207.04      233.46     14.19 o 
   5   4   1      742.37      829.15     44.25 o 
   6   4   1      281.79      280.91     17.18 o 
   7   4   1       20.44       25.67      3.80 o 
   8   4   1       12.06       12.79      3.90 o 
   9   4   1      120.18      110.79      7.29 o 
  10   4   1      153.63      155.34      9.19 o 
  11   4   1       72.89       50.25      7.59 o 
  12   4   1       86.83       79.02      9.09 o 
  13   4   1        2.48        5.99     16.78 o 
  14   4   1        0.00      -17.98     17.98 o 
  15   4   1       11.48       -9.99     19.68 o 
  16   4   1        0.94       -8.59     19.88 o 
  17   4   1        3.75       17.68      9.49 o 
 -17   5   1        1.86        4.20      9.49 o 
 -16   5   1       36.62       45.85      9.59 o 
 -15   5   1       45.59       50.65      9.09 o 
 -14   5   1       23.52       10.39     19.28 o 
 -13   5   1        8.48        8.79     16.68 o 
 -12   5   1        1.03        2.50     15.08 o 
 -11   5   1      147.61      131.26     10.39 o 
 -10   5   1      220.01      214.48     14.49 o 
  -9   5   1        0.89       -4.80      7.99 o 
  -8   5   1        2.14        3.80      8.59 o 
  -7   5   1        1.91       -4.60      8.49 o 
  -6   5   1      127.40      116.38      7.19 o 
  -5   5   1      181.56      185.71     11.49 o 
  -4   5   1     1093.09     1152.51     60.54 o 
  -3   5   1      115.61      113.08      6.99 o 
  -2   5   1      490.00      546.74     30.27 o 
  -1   5   1      100.53       94.50      5.89 o 
   0   5   1      676.95      684.39     35.66 o 
   1   5   1      123.67       84.51      6.49 o 
   2   5   1     2281.66     2347.18    119.88 o 
   3   5   1      430.86      466.92     26.57 o 
   4   5   1      277.93      289.90     17.68 o 
   5   5   1       33.76       31.37      4.80 o 
   6   5   1        3.31        1.70      4.60 o 
   7   5   1       92.89       90.01      6.19 o 
   8   5   1        4.79        4.99      4.80 o 
   9   5   1       45.30       40.46      6.89 o 
  10   5   1      242.34      250.34     17.88 o 
  11   5   1      121.45      115.98     10.09 o 
  12   5   1        2.08       -2.60     16.78 o 
  13   5   1      152.01      155.14     12.09 o 
  14   5   1       59.13       46.25      9.09 o 
  15   5   1        0.00       -4.30     18.78 o 
  16   5   1        6.83        2.30     19.68 o 
 -16   6   1        3.92       13.59      9.39 o 
 -15   6   1       11.93        1.10     18.48 o 
 -14   6   1       33.23       21.78      9.09 o 
 -13   6   1        5.57       15.38     17.78 o 
 -12   6   1       42.27       48.65      8.19 o 
 -11   6   1        0.39      -11.79     16.28 o 
 -10   6   1       32.52       43.16      7.39 o 
  -9   6   1        9.56        9.59      6.69 o 
  -8   6   1       19.47       15.68      6.19 o 
  -7   6   1       56.62       60.94      4.80 o 
  -6   6   1       16.44       13.99      4.10 o 
  -5   6   1        0.06        8.99      4.80 o 
  -4   6   1       30.69       34.26      5.19 o 
  -3   6   1       14.59       12.09      4.60 o 
  -2   6   1       61.92       58.14      4.70 o 
  -1   6   1      102.79      101.99      6.49 o 
   0   6   1       27.68       32.67      3.20 o 
   1   6   1       41.03       42.96      4.20 o 
   2   6   1      106.25      115.48      7.19 o 
   3   6   1        2.43       -8.49      8.49 o 
   4   6   1       38.94       41.36      4.50 o 
   5   6   1       16.78        8.89      5.09 o 
   6   6   1        0.09        0.70      7.49 o 
   7   6   1       17.78        9.69      5.19 o 
   8   6   1        0.56        7.29     13.49 o 
   9   6   1        0.06      -15.58     16.18 o 
  10   6   1       11.71      -17.88     17.88 o 
  11   6   1       14.92       -0.90      7.39 o 
  12   6   1        0.92       10.39     17.18 o 
  13   6   1       24.08       17.88      7.89 o 
  14   6   1       11.98      -15.08     18.68 o 
  15   6   1        4.21       -6.89     20.98 o 
 -15   7   1        4.17      -20.18     20.18 o 
 -14   7   1        0.88        7.89     18.88 o 
 -13   7   1       16.80        6.29     19.38 o 
 -12   7   1        7.70      -19.48     19.48 o 
 -11   7   1       12.31      -19.18     19.18 o 
 -10   7   1        8.59       13.39     17.68 o 
  -9   7   1        1.07        7.59     15.38 o 
  -8   7   1      151.78      136.26     10.79 o 
  -7   7   1        1.67       -2.30     15.08 o 
  -6   7   1      178.31      184.01     12.49 o 
  -5   7   1      165.85      172.42     12.39 o 
  -4   7   1        2.86        6.79      7.49 o 
  -3   7   1       64.49       70.03      4.99 o 
  -2   7   1        0.08        1.70      7.29 o 
  -1   7   1       30.00       32.57      3.70 o 
   0   7   1        0.01       -2.80      2.80 o 
   1   7   1       61.67       56.34      4.50 o 
   2   7   1      261.81      253.14     14.39 o 
   3   7   1        0.05       11.09      4.80 o 
   4   7   1      180.24      190.70     13.79 o 
   5   7   1       70.27       62.54      7.39 o 
   6   7   1       35.34       24.67      7.39 o 
   7   7   1      259.01      253.24     17.48 o 
   8   7   1       16.97       29.37      7.09 o 
   9   7   1       11.59       18.98      7.39 o 
  10   7   1        6.18      -10.19     17.18 o 
  11   7   1       55.16       54.64      8.99 o 
  12   7   1        5.05       -8.29     19.58 o 
  13   7   1        0.01       -4.40     18.68 o 
  14   7   1       13.65       17.58     19.58 o 
 -13   8   1        3.28       -6.99     21.48 o 
 -12   8   1       22.72        1.10     20.58 o 
 -11   8   1       11.14       31.77      7.99 o 
 -10   8   1        9.61        4.00     17.58 o 
  -9   8   1        0.84       -9.59     17.38 o 
  -8   8   1       26.42       18.58      7.59 o 
  -7   8   1        3.75        4.80      6.79 o 
  -6   8   1        6.71       18.18      7.09 o 
  -5   8   1       25.69       13.49      7.49 o 
  -4   8   1        0.00        6.39     15.28 o 
  -3   8   1      138.19      137.26     10.69 o 
  -2   8   1       16.63       20.48      6.59 o 
  -1   8   1       76.73       74.32      8.09 o 
   0   8   1       15.45       13.19      6.19 o 
   1   8   1      145.22      147.75     11.19 o 
   2   8   1      193.39      230.96     16.38 o 
   3   8   1       11.69       27.67      6.69 o 
   4   8   1      179.56      181.71     13.09 o 
   5   8   1       68.72       72.33      8.39 o 
   6   8   1      100.37       91.51      9.49 o 
   7   8   1       22.67       13.99      7.49 o 
   8   8   1       29.42       40.26      7.99 o 
   9   8   1        5.87        4.00     18.48 o 
  10   8   1       95.02       91.01      9.89 o 
  11   8   1       87.75       95.40     10.79 o 
  12   8   1        0.02      -11.59     18.48 o 
 -11   9   1       14.39       22.68      9.19 o 
 -10   9   1        8.30        3.40     20.48 o 
  -9   9   1       34.23       57.04      8.89 o 
  -8   9   1        6.13       22.58      7.79 o 
  -7   9   1       24.08       -9.09     17.98 o 
  -6   9   1        1.94       12.79      7.39 o 
  -5   9   1        3.53      -19.08     19.08 o 
  -4   9   1       13.13       -4.70     16.88 o 
  -3   9   1        1.25        7.39     15.28 o 
  -2   9   1       10.02       20.98      7.09 o 
  -1   9   1      121.45      140.26     11.09 o 
   0   9   1       51.79       56.74      6.19 o 
   1   9   1      130.06      120.38     10.69 o 
   2   9   1      229.79      221.17     15.78 o 
   3   9   1        6.29        7.19      7.19 o 
   4   9   1       57.19       68.43      8.79 o 
   5   9   1        3.59        7.79     17.38 o 
   6   9   1        6.51      -18.68     18.68 o 
   7   9   1       31.83       44.45      8.39 o 
   8   9   1       23.11       25.87      8.19 o 
   9   9   1       26.67       27.97      8.79 o 
  10   9   1        4.30       20.08      8.59 o 
  -8  10   1       27.86       22.28      9.59 o 
  -7  10   1        0.70       13.79     19.58 o 
  -6  10   1        0.03        4.50     19.38 o 
  -5  10   1        1.78       17.58     19.08 o 
  -4  10   1       52.55       44.05      9.19 o 
  -3  10   1        4.21        0.00     17.38 o 
  -2  10   1       62.32       60.74      9.39 o 
  -1  10   1        0.25        7.29     15.78 o 
   0  10   1       17.96        9.79      7.59 o 
   1  10   1        1.55       11.49     17.88 o 
   2  10   1       34.83       36.76      8.59 o 
   3  10   1       88.21       91.71     10.39 o 
   4  10   1       12.76        9.79     17.78 o 
   5  10   1       16.33       26.07      8.79 o 
   6  10   1        7.77       15.98     20.48 o 
   7  10   1        5.79      -12.99     20.28 o 
  -2  11   1       48.52       30.07     10.29 o 
  -1  11   1        4.32       -5.99     21.38 o 
   0  11   1       28.83       28.57      6.69 o 
   1  11   1       16.78       -2.40     21.78 o 
 -19   0   2        1.36       -7.79     21.98 o 
 -18   0   2        0.81       12.39     17.98 o 
 -17   0   2       45.71       22.78      8.89 o 
 -16   0   2       82.00       83.81      9.79 o 
 -15   0   2      147.91      144.65     11.59 o 
 -14   0   2      217.81      200.39     13.69 o 
 -13   0   2       49.82       43.75      4.80 o 
 -12   0   2     2526.08     2518.20    129.77 o 
 -11   0   2      370.04      397.69     24.18 o 
 -10   0   2        3.97        6.89      3.60 o 
  -9   0   2     1359.53     1431.72     74.12 o 
  -8   0   2       67.43       88.61      5.49 o 
  -7   0   2     4658.02     4266.00    215.08 o 
  -6   0   2     1917.89     1759.69     89.61 o 
  -5   0   2     1303.43     1135.83     58.24 o 
  -4   0   2    12367.32     9981.61    499.98 o 
  -3   0   2     2106.17     1712.33     86.41 o 
  -2   0   2     5633.84     5046.50    252.84 o 
  -1   0   2      397.45      397.09     20.48 o 
   0   0   2     1030.80      924.75     46.55 o 
   1   0   2     5265.01     4904.54    245.85 o 
   2   0   2     2301.35     2128.61    107.29 o 
   3   0   2     6781.30     6069.64    304.59 o 
   4   0   2       29.25       22.08      3.40 o 
   5   0   2      209.98      204.09     12.29 o 
   6   0   2      862.02      821.35     43.26 o 
   7   0   2        4.29        4.00      6.39 o 
   8   0   2      625.31      581.50     32.77 o 
   9   0   2       60.70       42.76      4.40 o 
  10   0   2      305.48      300.39     18.38 o 
  11   0   2        0.24      -10.59     10.59 o 
  12   0   2      165.46      160.43     11.39 o 
  13   0   2       30.64       -9.89     18.58 o 
  14   0   2       64.84       74.52      8.99 o 
  15   0   2      334.52      387.10     27.27 o 
  16   0   2      111.52      114.68     11.59 o 
  17   0   2       32.22       42.66     10.49 o 
  18   0   2        0.05        6.99     21.78 o 
 -19   1   2        1.23      -15.68     21.48 o 
 -18   1   2        0.09      -15.58     20.78 o 
 -17   1   2        3.23        0.00     19.68 o 
 -16   1   2       33.93       29.57      8.59 o 
 -15   1   2        1.95      -10.49     17.68 o 
 -14   1   2      328.12      334.95     23.48 o 
 -13   1   2       85.10       82.71      6.09 o 
 -12   1   2      161.00      167.23     10.29 o 
 -11   1   2        2.01       -7.79      9.99 o 
 -10   1   2       32.22       39.06      4.40 o 
  -9   1   2      224.88      255.04     15.68 o 
  -8   1   2      853.93      903.77     47.65 o 
  -7   1   2     2392.11     2271.86    115.48 o 
  -6   1   2        4.27       10.69      2.70 o 
  -5   1   2      365.04      334.65     18.88 o 
  -4   1   2     6315.90     5828.09    292.50 o 
  -3   1   2      975.02      882.59     45.15 o 
  -2   1   2    14102.13    13271.92    664.32 o 
  -1   1   2     5422.88     5257.08    263.53 o 
   0   1   2     6631.31     6295.81    315.08 o 
   1   1   2     3157.22     3099.80    155.74 o 
   2   1   2     3326.24     3251.05    163.53 o 
   3   1   2      523.88      484.60     25.87 o 
   4   1   2       11.34       10.59      2.50 o 
   5   1   2     1564.29     1688.96     86.21 o 
   6   1   2     1241.66     1297.86     67.03 o 
   7   1   2      109.13      121.77      7.59 o 
   8   1   2      134.28      161.93      9.69 o 
   9   1   2        1.01       -1.90      8.89 o 
  10   1   2       32.84       38.06      4.80 o 
  11   1   2      278.21      274.82     15.88 o 
  12   1   2        8.40       13.29     16.08 o 
  13   1   2       45.49       27.47      7.59 o 
  14   1   2       28.52       22.48      7.99 o 
  15   1   2        0.02      -14.68     18.28 o 
  16   1   2        5.70       10.99     18.88 o 
  17   1   2       20.95       22.68     23.48 o 
  18   1   2        2.01       12.89     21.98 o 
 -19   2   2       13.93       29.87     10.59 o 
 -18   2   2        4.34      -21.38     21.38 o 
 -17   2   2       23.20       37.06      8.99 o 
 -16   2   2       26.79       14.49     19.18 o 
 -15   2   2       15.70       10.79     18.58 o 
 -14   2   2       77.07       54.04      8.59 o 
 -13   2   2       72.97       78.22      8.49 o 
 -12   2   2        6.66        9.69      5.99 o 
 -11   2   2       32.20       40.86      4.99 o 
 -10   2   2       65.87       61.74      5.29 o 
  -9   2   2      188.54      195.00     11.79 o 
  -8   2   2      737.72      706.27     38.06 o 
  -7   2   2      495.17      501.98     27.67 o 
  -6   2   2     1522.09     1521.13     77.92 o 
  -5   2   2        0.01       -3.70      5.89 o 
  -4   2   2     6441.83     6356.25    319.17 o 
  -3   2   2    11226.41    10906.25    546.44 o 
  -2   2   2     8655.08     8597.44    430.86 o 
  -1   2   2     2685.23     2652.96    133.66 o 
   0   2   2     8330.22     8113.43    406.18 o 
   1   2   2     3593.44     3581.11    180.21 o 
   2   2   2     8920.72     8869.75    444.74 o 
   3   2   2       53.30       51.95      3.60 o 
   4   2   2      547.90      555.73     29.87 o 
   5   2   2      252.89      268.62     16.18 o 
   6   2   2      166.24      182.71     11.19 o 
   7   2   2        0.48        1.10      3.90 o 
   8   2   2      186.24      167.83     10.29 o 
   9   2   2      239.33      241.75     14.78 o 
  10   2   2      109.24      100.10      6.99 o 
  11   2   2        2.09        3.20      4.40 o 
  12   2   2      189.36      206.19     15.18 o 
  13   2   2        2.52        4.80     17.18 o 
  14   2   2        1.62      -17.48     17.48 o 
  15   2   2       16.64        6.59     19.78 o 
  16   2   2        0.00        4.10     18.88 o 
  17   2   2        0.43       -9.59      9.59 o 
 -19   3   2        0.02        3.60     24.77 o 
 -18   3   2        2.34       -4.40     21.08 o 
 -17   3   2        7.24       12.19     20.78 o 
 -16   3   2        3.86      -18.68     18.68 o 
 -15   3   2       21.03       31.37      7.99 o 
 -14   3   2        5.73       -4.80     16.68 o 
 -13   3   2      193.55      180.51     12.69 o 
 -12   3   2        5.38       19.98      4.60 o 
 -11   3   2      116.48      115.68      7.69 o 
 -10   3   2       55.77       56.64      5.19 o 
  -9   3   2      154.86      136.06      8.29 o 
  -8   3   2      215.33      187.11     11.59 o 
  -7   3   2       56.94       60.24      4.40 o 
  -6   3   2       26.86       10.89      2.80 o 
  -5   3   2      167.37      187.21     11.59 o 
  -4   3   2     1636.68     1664.58     85.01 o 
  -3   3   2       63.23       54.24      3.80 o 
  -2   3   2      603.92      591.99     31.47 o 
  -1   3   2       46.03       56.34      3.80 o 
   0   3   2       89.07       85.21      4.80 o 
   1   3   2     2908.34     2866.54    144.85 o 
   2   3   2       53.65       62.34      4.00 o 
   3   3   2        9.66       10.59      3.00 o 
   4   3   2       12.53       13.99      2.60 o 
   5   3   2        0.32       -6.19      6.19 o 
   6   3   2       25.66       10.09      3.30 o 
   7   3   2      787.93      827.55     44.55 o 
   8   3   2        0.50        1.40      8.19 o 
   9   3   2        0.38       -7.79      9.59 o 
  10   3   2       74.74       85.91      5.79 o 
  11   3   2      130.90      127.97      9.89 o 
  12   3   2       67.97       62.64      8.39 o 
  13   3   2       39.13        9.99     18.78 o 
  14   3   2      142.51      123.87     11.19 o 
  15   3   2       11.03      -16.68     18.38 o 
  16   3   2       12.97       16.88      8.69 o 
  17   3   2       17.10       -2.30     22.38 o 
 -18   4   2        7.54      -23.08     23.08 o 
 -17   4   2        4.34       -9.69     19.78 o 
 -16   4   2        0.31       17.98     18.98 o 
 -15   4   2        0.29       -0.90     17.98 o 
 -14   4   2        0.62      -11.09     16.78 o 
 -13   4   2       65.30       62.74      8.49 o 
 -12   4   2       17.95       27.57      6.99 o 
 -11   4   2       15.65       18.18      4.50 o 
 -10   4   2       70.88       74.32      5.89 o 
  -9   4   2      213.89      208.98     12.69 o 
  -8   4   2      469.53      475.41     27.57 o 
  -7   4   2       23.84       23.38      3.60 o 
  -6   4   2      903.47      954.12     50.45 o 
  -5   4   2      145.65      169.13      9.99 o 
  -4   4   2      185.82      179.61     10.99 o 
  -3   4   2       99.45       83.71      5.09 o 
  -2   4   2       17.04       22.68      2.70 o 
  -1   4   2      178.80      191.60     11.69 o 
   0   4   2      658.47      712.17     37.16 o 
   1   4   2     1417.00     1472.18     75.72 o 
   2   4   2      606.97      663.72     35.56 o 
   3   4   2        0.23       -3.30      3.30 o 
   4   4   2       97.45      111.39      6.89 o 
   5   4   2      114.88      107.59      6.79 o 
   6   4   2       43.85       43.56      4.10 o 
   7   4   2      111.14      122.87      7.79 o 
   8   4   2        9.23       -5.69      9.59 o 
   9   4   2      114.68      109.29      6.79 o 
  10   4   2      314.17      311.78     21.48 o 
  11   4   2       28.23       29.87      7.39 o 
  12   4   2       16.25       -6.59     17.48 o 
  13   4   2        0.07      -18.58     18.58 o 
  14   4   2       80.53       62.94      9.49 o 
  15   4   2        4.61       -3.10     19.78 o 
  16   4   2        0.37       -0.70      9.29 o 
 -17   5   2        0.45       -9.09     21.78 o 
 -16   5   2       12.88        4.30      8.69 o 
 -15   5   2        9.64        9.69      8.19 o 
 -14   5   2       57.87       58.94      9.09 o 
 -13   5   2       15.48       17.38      7.59 o 
 -12   5   2       41.48       15.98     17.98 o 
 -11   5   2        6.88      -17.68     17.68 o 
 -10   5   2       65.72       59.44      7.29 o 
  -9   5   2       12.81        4.70      8.29 o 
  -8   5   2       11.44        7.99      5.09 o 
  -7   5   2       16.33        4.20      9.09 o 
  -6   5   2       64.30       70.33      5.19 o 
  -5   5   2      123.33      140.16      8.39 o 
  -4   5   2       80.02       79.82      5.29 o 
  -3   5   2      128.14      135.06      8.49 o 
  -2   5   2       30.85       41.66      3.70 o 
  -1   5   2       21.53       17.28      3.90 o 
   0   5   2       13.15       17.58      2.80 o 
   1   5   2      110.70       96.10      7.19 o 
   2   5   2       16.54       27.47      3.40 o 
   3   5   2       45.07       35.66      3.90 o 
   4   5   2      299.61      331.16     19.98 o 
   5   5   2       11.10       19.08      3.60 o 
   6   5   2      584.13      580.50     33.27 o 
   7   5   2       34.61       28.77      4.40 o 
   8   5   2      143.00      146.95      8.69 o 
   9   5   2        7.16       12.89     14.19 o 
  10   5   2      126.89      127.37     10.39 o 
  11   5   2       61.29       51.05      8.19 o 
  12   5   2       26.47        2.70     16.38 o 
  13   5   2        2.38       14.39     16.68 o 
  14   5   2        0.04       -9.29     18.78 o 
  15   5   2       19.16       32.17      9.39 o 
  16   5   2        0.01       -3.50     21.38 o 
 -16   6   2        2.48      -20.98     20.98 o 
 -15   6   2        7.67        4.30     19.68 o 
 -14   6   2       52.56       51.75      8.89 o 
 -13   6   2        2.13      -10.39     16.08 o 
 -12   6   2       80.59       79.72      9.49 o 
 -11   6   2      148.34      154.54     11.79 o 
 -10   6   2        5.57        7.79     15.78 o 
  -9   6   2        4.50       13.19     14.29 o 
  -8   6   2       27.35       24.27      6.39 o 
  -7   6   2       12.40       11.19      4.10 o 
  -6   6   2      274.06      271.82     16.78 o 
  -5   6   2       37.33       39.66      4.40 o 
  -4   6   2      139.23      141.35      9.09 o 
  -3   6   2      129.01      128.57      7.79 o 
  -2   6   2       41.25       42.86      4.10 o 
  -1   6   2      672.02      673.01     37.86 o 
   0   6   2       42.43       50.85      3.70 o 
   1   6   2      753.70      766.61     41.96 o 
   2   6   2       38.58       32.37      4.10 o 
   3   6   2      307.94      330.96     20.18 o 
   4   6   2        1.33        0.80      4.89 o 
   5   6   2      161.53      176.22     10.69 o 
   6   6   2        4.66        3.10      7.79 o 
   7   6   2      134.17      132.56      9.89 o 
   8   6   2      456.01      501.88     33.87 o 
   9   6   2      164.29      144.65     11.29 o 
  10   6   2      486.53      470.91     34.26 o 
  11   6   2        0.91       -4.60     17.08 o 
  12   6   2        4.19        0.40      7.49 o 
  13   6   2        2.01        6.29     17.28 o 
  14   6   2       23.11       52.95      9.19 o 
  15   6   2        1.14        2.40     20.38 o 
 -15   7   2        2.24      -23.48     23.48 o 
 -14   7   2        8.11       -1.10     21.08 o 
 -13   7   2       25.01       35.86      8.49 o 
 -12   7   2       35.07       25.17      8.19 o 
 -11   7   2        3.02       16.78      7.49 o 
 -10   7   2       81.77       74.42      8.89 o 
  -9   7   2      104.51      127.57     10.29 o 
  -8   7   2        0.00        2.40     14.68 o 
  -7   7   2       55.03       53.34      7.79 o 
  -6   7   2      241.39      268.52     18.38 o 
  -5   7   2       99.67       96.50      8.39 o 
  -4   7   2      217.77      204.39     11.69 o 
  -3   7   2       62.72       58.94      4.70 o 
  -2   7   2      317.84      329.86     18.98 o 
  -1   7   2      107.53      106.79      6.59 o 
   0   7   2        0.07       -1.90      2.60 o 
   1   7   2       24.84       24.08      3.60 o 
   2   7   2      467.66      457.13     26.07 o 
   3   7   2       37.13       42.36      6.39 o 
   4   7   2       51.10       46.75      6.79 o 
   5   7   2      125.33      132.96     10.39 o 
   6   7   2        8.84        0.50      6.69 o 
   7   7   2      312.96      322.07     23.08 o 
   8   7   2      100.78      101.40      9.49 o 
   9   7   2      131.72      138.56     11.09 o 
  10   7   2       70.51       86.01      9.49 o 
  11   7   2       19.05       24.47      8.39 o 
  12   7   2        0.48       -2.20     16.98 o 
  13   7   2        1.37       -7.99     20.48 o 
 -13   8   2        0.00       12.69     20.58 o 
 -12   8   2        2.32      -14.29     20.28 o 
 -11   8   2       10.95        5.19     18.08 o 
 -10   8   2       35.69       38.26      8.39 o 
  -9   8   2        0.00       10.99      7.49 o 
  -8   8   2       84.70       85.81      9.49 o 
  -7   8   2      164.20      197.50     13.89 o 
  -6   8   2      221.97      255.44     19.18 o 
  -5   8   2      255.34      269.32     19.08 o 
  -4   8   2       69.16       80.02      8.79 o 
  -3   8   2       26.43       28.57      7.09 o 
  -2   8   2      369.05      389.40     26.37 o 
  -1   8   2      164.26      163.23     12.29 o 
   0   8   2       60.53       61.34      5.99 o 
   1   8   2      121.57      119.68      9.89 o 
   2   8   2      333.74      329.76     22.58 o 
   3   8   2       49.88       52.05      7.89 o 
   4   8   2      141.28      141.15     11.19 o 
   5   8   2       13.88        5.19     17.88 o 
   6   8   2       56.80       53.84      8.59 o 
   7   8   2       33.01       31.87      7.59 o 
   8   8   2        1.33      -16.58     17.38 o 
   9   8   2        8.06      -15.28     16.88 o 
  10   8   2        5.93       20.18      8.09 o 
  11   8   2        9.78       17.98     19.28 o 
  12   8   2       40.20       33.47      9.99 o 
 -11   9   2        5.90       15.68      8.59 o 
 -10   9   2        0.48        7.19      8.79 o 
  -9   9   2       26.94       24.47     10.29 o 
  -8   9   2        5.77      -18.58     18.58 o 
  -7   9   2       72.37       71.33      9.39 o 
  -6   9   2        0.08        6.89     17.28 o 
  -5   9   2       29.68       26.17      7.99 o 
  -4   9   2        1.03        0.90     14.88 o 
  -3   9   2        9.50       -2.80     16.78 o 
  -2   9   2      149.35      137.16     11.39 o 
  -1   9   2       89.22       79.62      9.29 o 
   0   9   2        1.99       -0.90     11.29 o 
   1   9   2       44.58       48.05      7.89 o 
   2   9   2       55.98       51.65      8.19 o 
   3   9   2        0.92        0.90     15.48 o 
   4   9   2       36.00       35.46      7.89 o 
   5   9   2        0.27       10.89     16.48 o 
   6   9   2       18.37       30.67      8.09 o 
   7   9   2        5.49        1.00     17.38 o 
   8   9   2       14.23      -10.99     20.78 o 
   9   9   2        7.54       11.49     18.98 o 
  10   9   2        0.06       -2.40     20.38 o 
  -8  10   2       11.44      -22.18     22.18 o 
  -7  10   2       35.03       49.05      9.49 o 
  -6  10   2       16.71       13.89      8.79 o 
  -5  10   2       45.70       52.95      9.39 o 
  -4  10   2        5.01       -4.30     19.28 o 
  -3  10   2       36.60       45.35      8.79 o 
  -2  10   2        2.63      -29.07     29.07 o 
  -1  10   2       23.50       23.98      7.89 o 
   0  10   2        1.46       20.28      7.39 o 
   1  10   2        0.11      -19.28     19.28 o 
   2  10   2       12.97       -9.59     19.98 o 
   3  10   2        4.36        1.10     17.08 o 
   4  10   2       16.54      -20.98     21.98 o 
   5  10   2       12.26       25.17      8.79 o 
   6  10   2       24.84       -8.09     20.48 o 
   7  10   2       12.02       -7.19     21.78 o 
  -2  11   2       12.19      -23.08     23.08 o 
  -1  11   2       44.52       50.25     10.39 o 
   0  11   2       40.39       40.56      9.19 o 
 -19   1   3        4.80      -21.98     22.98 o 
 -18   1   3        0.13       13.19     19.68 o 
 -17   1   3       11.94       19.48      8.39 o 
 -16   1   3       23.61       12.89      8.19 o 
 -15   1   3       23.32       39.56      7.99 o 
 -14   1   3       44.54       60.94      8.19 o 
 -13   1   3       45.97       36.66      4.40 o 
 -12   1   3      320.36      328.06     19.38 o 
 -11   1   3       18.71       25.17      4.30 o 
 -10   1   3      237.39      281.51     17.38 o 
  -9   1   3      109.58      103.59      6.59 o 
  -8   1   3      320.28      350.14     20.68 o 
  -7   1   3     1448.89     1420.74     73.02 o 
  -6   1   3     2295.23     2339.39    118.58 o 
  -5   1   3       83.34       90.71      5.39 o 
  -4   1   3       88.07       87.51      5.29 o 
  -3   1   3     6641.19     6204.20    310.68 o 
  -2   1   3      474.81      477.21     25.07 o 
  -1   1   3      295.69      302.49     16.48 o 
   0   1   3    10323.46    10034.65    502.18 o 
   1   1   3     4911.99     4832.82    242.65 o 
   2   1   3      981.02      981.29     50.45 o 
   3   1   3        3.97        6.29      3.00 o 
   4   1   3      988.88     1034.83     53.54 o 
   5   1   3      955.48     1060.91     55.04 o 
   6   1   3      559.08      588.19     32.07 o 
   7   1   3      182.65      184.21     10.89 o 
   8   1   3      174.30      169.03     10.29 o 
   9   1   3      340.74      348.74     21.28 o 
  10   1   3      196.92      199.19     11.69 o 
  11   1   3       76.36       91.11      6.29 o 
  12   1   3      451.76      441.15     29.97 o 
  13   1   3       25.31       39.56      7.99 o 
  14   1   3        8.53       -6.19     18.38 o 
  15   1   3        1.92      -16.28     18.48 o 
  16   1   3        4.99        2.10     19.88 o 
  17   1   3        1.24       -1.10     21.48 o 
 -19   2   3        1.99       -9.69      9.99 o 
 -18   2   3        8.76        6.29     20.58 o 
 -17   2   3      127.46      133.56     12.19 o 
 -16   2   3        9.88        7.89      8.19 o 
 -15   2   3        0.52      -17.08     17.38 o 
 -14   2   3        0.19       11.99     16.38 o 
 -13   2   3      145.93      137.66      8.39 o 
 -12   2   3       54.33       53.94      5.49 o 
 -11   2   3       94.70      107.59      7.19 o 
 -10   2   3       32.87       48.05      4.50 o 
  -9   2   3        2.72        9.49      4.40 o 
  -8   2   3       41.47       51.55      4.20 o 
  -7   2   3      114.53      110.99      6.69 o 
  -6   2   3      428.92      418.47     23.28 o 
  -5   2   3      122.83      123.97      7.79 o 
  -4   2   3      865.81      840.53     43.65 o 
  -3   2   3    10325.93    10214.57    511.97 o 
  -2   2   3     2210.22     2189.64    110.69 o 
  -1   2   3     7031.59     7053.63    353.84 o 
   0   2   3     4438.83     4519.44    226.57 o 
   1   2   3     1488.03     1412.64     72.03 o 
   2   2   3       10.56        8.09      3.10 o 
   3   2   3      453.17      451.83     24.67 o 
   4   2   3      882.12      874.60     45.75 o 
   5   2   3       96.35      100.90      5.99 o 
   6   2   3       70.27       75.32      5.09 o 
   7   2   3      101.46      105.59      6.59 o 
   8   2   3      204.71      216.08     12.89 o 
   9   2   3       51.97       54.64      5.09 o 
  10   2   3       39.78       34.66      4.89 o 
  11   2   3       46.47       45.35      7.29 o 
  12   2   3       42.56       65.23      8.29 o 
  13   2   3      117.97      114.28     10.49 o 
  14   2   3       39.17       47.65      8.79 o 
  15   2   3        2.96       -5.89     18.18 o 
  16   2   3       45.25       53.25      9.69 o 
  17   2   3       70.08       86.01     11.49 o 
 -19   3   3       28.01       32.57     11.19 o 
 -18   3   3       33.33       30.67     10.19 o 
 -17   3   3       11.56       10.99      8.69 o 
 -16   3   3       13.05       21.18      8.19 o 
 -15   3   3        1.07       -7.69     17.08 o 
 -14   3   3       12.96        8.89      7.39 o 
 -13   3   3      119.67      132.26     10.49 o 
 -12   3   3       14.32        9.59      5.69 o 
 -11   3   3      622.53      606.97     34.96 o 
 -10   3   3      440.59      442.64     26.27 o 
  -9   3   3      247.45      269.52     16.68 o 
  -8   3   3     3320.72     3276.42    166.33 o 
  -7   3   3      103.34       68.93      4.80 o 
  -6   3   3     3366.00     3307.99    167.53 o 
  -5   3   3      778.19      858.61     45.05 o 
  -4   3   3     3429.32     3567.32    180.11 o 
  -3   3   3     1327.50     1344.81     69.03 o 
  -2   3   3      826.85      842.83     43.95 o 
  -1   3   3        4.55       25.77      3.30 o 
   0   3   3     1016.55     1017.35     51.75 o 
   1   3   3      236.59      239.75     14.29 o 
   2   3   3        6.67       13.19      2.40 o 
   3   3   3       34.65       33.67      3.10 o 
   4   3   3     1961.77     2031.90    103.79 o 
   5   3   3       42.91       34.26      3.50 o 
   6   3   3      192.51      221.57     13.49 o 
   7   3   3        3.64       -3.10      8.09 o 
   8   3   3      127.57      143.15      8.89 o 
   9   3   3       15.09       16.78      4.20 o 
  10   3   3      168.02      155.04      8.99 o 
  11   3   3      405.13      401.79     28.67 o 
  12   3   3       26.51       11.99     16.38 o 
  13   3   3       12.98        8.69     17.68 o 
  14   3   3      106.42       91.21     10.49 o 
  15   3   3        2.51      -15.28     19.08 o 
  16   3   3        0.21        4.89      8.99 o 
  17   3   3        0.24       -4.30      9.99 o 
 -18   4   3        7.41        2.70      9.59 o 
 -17   4   3       27.56      -11.59     23.18 o 
 -16   4   3        1.01      -23.68     23.68 o 
 -15   4   3       18.44       28.97      8.29 o 
 -14   4   3       13.14       -7.59     16.18 o 
 -13   4   3       32.73       29.47      7.99 o 
 -12   4   3      851.43      884.59     53.84 o 
 -11   4   3      428.23      410.98     23.68 o 
 -10   4   3      124.97      120.98      7.79 o 
  -9   4   3      439.39      437.85     25.97 o 
  -8   4   3     1120.02     1070.70     56.94 o 
  -7   4   3      704.34      716.16     39.16 o 
  -6   4   3        0.05        8.59      7.19 o 
  -5   4   3     3021.26     3172.53    160.93 o 
  -4   4   3      796.83      810.86     43.06 o 
  -3   4   3     1090.64     1162.50     60.34 o 
  -2   4   3     2289.88     2406.42    122.37 o 
  -1   4   3        5.50        4.99      2.50 o 
   0   4   3      146.65      132.26      7.39 o 
   1   4   3       30.37       36.16      3.20 o 
   2   4   3       95.96       95.70      5.89 o 
   3   4   3       64.41       61.74      4.40 o 
   4   4   3      716.69      753.82     40.66 o 
   5   4   3      698.98      735.74     40.06 o 
   6   4   3        0.03        5.29      4.50 o 
   7   4   3      156.75      155.14      9.39 o 
   8   4   3       36.15       42.46      4.70 o 
   9   4   3       17.21       18.58      5.29 o 
  10   4   3       80.53       81.22      8.59 o 
  11   4   3        0.17        2.40     15.68 o 
  12   4   3      152.90      145.15     11.49 o 
  13   4   3        4.47        0.00     18.68 o 
  14   4   3       26.71       40.36      8.59 o 
  15   4   3       14.80       15.28      8.79 o 
  16   4   3        4.50       -3.50     20.38 o 
 -17   5   3        0.10      -10.09     19.78 o 
 -16   5   3        2.93      -16.78     19.58 o 
 -15   5   3        1.57        8.79     18.18 o 
 -14   5   3        3.09      -19.18     19.18 o 
 -13   5   3        6.35       23.18      7.19 o 
 -12   5   3        5.31        7.69      7.09 o 
 -11   5   3       38.07       38.76      7.69 o 
 -10   5   3        8.49        5.99      5.29 o 
  -9   5   3      464.05      441.84     26.67 o 
  -8   5   3        7.73        3.90      9.49 o 
  -7   5   3       52.50       56.14      4.89 o 
  -6   5   3       43.47       44.45      4.30 o 
  -5   5   3      161.83      170.22     10.29 o 
  -4   5   3       55.78       60.84      4.60 o 
  -3   5   3      151.50      160.13      9.69 o 
  -2   5   3      152.44      159.74      9.79 o 
  -1   5   3      106.37       94.70      5.99 o 
   0   5   3      581.05      588.29     30.97 o 
   1   5   3      157.53      174.02     10.69 o 
   2   5   3       47.26       59.24      4.50 o 
   3   5   3      116.65      138.76      8.49 o 
   4   5   3        9.56       17.38      4.70 o 
   5   5   3        2.05       19.48      4.70 o 
   6   5   3       31.43       24.18      4.20 o 
   7   5   3       17.70       14.39      4.99 o 
   8   5   3      269.97      252.44     18.08 o 
   9   5   3       22.75      -10.49     16.78 o 
  10   5   3      121.36      123.47     10.09 o 
  11   5   3       37.58       39.66      7.69 o 
  12   5   3        2.22       -0.90     17.98 o 
  13   5   3        0.22        4.99     18.48 o 
  14   5   3        1.05        8.49     19.08 o 
  15   5   3       31.40       -9.09     22.68 o 
 -16   6   3        5.41        9.09     19.08 o 
 -15   6   3        9.16       22.48      8.39 o 
 -14   6   3        1.38      -20.48     20.48 o 
 -13   6   3       50.59       50.05      8.59 o 
 -12   6   3       85.41       88.21      9.49 o 
 -11   6   3       59.29       47.65      8.19 o 
 -10   6   3        5.57       -2.30     15.28 o 
  -9   6   3       48.29       45.85      7.19 o 
  -8   6   3      286.81      269.82     15.48 o 
  -7   6   3       63.87       60.54      4.70 o 
  -6   6   3       32.26       33.17      4.40 o 
  -5   6   3       82.05       77.92      5.79 o 
  -4   6   3        5.26       21.68      4.89 o 
  -3   6   3      385.04      368.62     22.08 o 
  -2   6   3      136.42      131.56      8.29 o 
  -1   6   3      118.81      132.06      8.09 o 
   0   6   3      231.89      243.75     13.59 o 
   1   6   3     1053.08     1075.39     57.44 o 
   2   6   3       83.32       79.82      5.79 o 
   3   6   3      669.63      694.28     38.96 o 
   4   6   3      118.71      125.67      7.89 o 
   5   6   3       96.53       95.60      6.09 o 
   6   6   3      101.95      112.58      8.89 o 
   7   6   3      401.07      399.69     27.17 o 
   8   6   3        9.15      -11.79     15.78 o 
   9   6   3       15.25       19.28      7.29 o 
  10   6   3       32.78       23.48      7.89 o 
  11   6   3        0.30        7.59     17.78 o 
  12   6   3       17.03        9.09     17.98 o 
  13   6   3        0.46      -17.28     18.38 o 
  14   6   3        2.09        0.00     20.18 o 
 -15   7   3        0.07      -20.28     20.28 o 
 -14   7   3        1.46       -3.30     19.58 o 
 -13   7   3        0.70        5.09     18.18 o 
 -12   7   3       17.21        3.90     18.28 o 
 -11   7   3       26.78       13.79     17.88 o 
 -10   7   3       84.52       95.90      9.39 o 
  -9   7   3       11.54        0.00     16.18 o 
  -8   7   3        0.01      -16.48     16.48 o 
  -7   7   3       49.51       65.43      7.99 o 
  -6   7   3      136.69      130.77     10.09 o 
  -5   7   3      507.35      482.50     33.47 o 
  -4   7   3       73.53       80.02      5.49 o 
  -3   7   3      137.83      137.26      8.19 o 
  -2   7   3     1043.94     1018.65     53.94 o 
  -1   7   3      177.92      190.80     11.19 o 
   0   7   3      288.48      281.51     15.18 o 
   1   7   3      203.02      212.78     12.29 o 
   2   7   3       41.72       33.37      6.69 o 
   3   7   3       72.01       76.52      7.59 o 
   4   7   3      205.62      207.09     14.29 o 
   5   7   3      198.07      207.69     14.88 o 
   6   7   3      176.90      172.22     12.29 o 
   7   7   3      249.48      292.50     21.58 o 
   8   7   3       18.10       -4.40     16.98 o 
   9   7   3       16.30      -23.68     23.68 o 
  10   7   3       84.26       80.62      9.39 o 
  11   7   3        1.48       -6.29     18.48 o 
  12   7   3       25.04       21.08     22.08 o 
  13   7   3        6.92      -21.98     21.98 o 
 -14   8   3        6.06       10.89     22.18 o 
 -13   8   3       15.74        5.69     21.28 o 
 -12   8   3        0.23      -16.28     17.98 o 
 -11   8   3       15.56       13.49     18.88 o 
 -10   8   3       69.92       59.34      9.19 o 
  -9   8   3       16.49        2.80     18.18 o 
  -8   8   3       99.17      101.30     10.09 o 
  -7   8   3       30.80       28.17      7.89 o 
  -6   8   3       24.79       32.47      7.39 o 
  -5   8   3      145.55      143.15     11.39 o 
  -4   8   3       76.34       73.22      8.49 o 
  -3   8   3      185.34      160.63     12.09 o 
  -2   8   3       94.72      -25.37     25.37 o 
  -1   8   3      697.32      664.61     44.15 o 
   0   8   3       34.93       32.67      5.09 o 
   1   8   3       21.11       22.88      6.89 o 
   2   8   3      159.03      159.84     12.29 o 
   3   8   3       10.77      -16.18     16.18 o 
   4   8   3      186.94      169.43     13.09 o 
   5   8   3       38.37       49.15      7.79 o 
   6   8   3       44.38       48.95      8.39 o 
   7   8   3        0.72       -5.39      7.49 o 
   8   8   3       57.07       41.76      8.99 o 
   9   8   3        7.73        4.20     19.18 o 
  10   8   3        2.93        0.20      8.69 o 
  11   8   3       33.42       48.65     10.09 o 
 -11   9   3        1.12       12.29      8.69 o 
 -10   9   3       46.66       32.57      9.59 o 
  -9   9   3       20.32       12.59      8.19 o 
  -8   9   3       84.70       48.05     10.29 o 
  -7   9   3       16.02       27.67      7.99 o 
  -6   9   3       21.35       -7.79     18.08 o 
  -5   9   3      232.01      246.15     18.08 o 
  -4   9   3       17.47       14.09      7.39 o 
  -3   9   3        5.94      -13.89     17.08 o 
  -2   9   3        0.35       13.79     15.58 o 
  -1   9   3       92.58      115.68      9.99 o 
   0   9   3        6.72       11.29      6.49 o 
   1   9   3        6.36        0.00     16.08 o 
   2   9   3       26.92       34.86      7.79 o 
   3   9   3       10.66        3.80     16.38 o 
   4   9   3       25.28       42.06      7.99 o 
   5   9   3        9.26       13.19     17.78 o 
   6   9   3        0.78       -2.10     16.28 o 
   7   9   3        4.18        7.59     19.18 o 
   8   9   3       27.18       15.78     20.58 o 
   9   9   3       10.73       -5.89     20.38 o 
  -8  10   3       19.94       30.17      9.39 o 
  -7  10   3        0.03        4.60     21.28 o 
  -6  10   3        3.78        7.89     20.18 o 
  -5  10   3        5.61       -9.89     18.58 o 
  -4  10   3        1.95        9.69     17.28 o 
  -3  10   3        0.38       12.79     18.48 o 
  -2  10   3        0.58        0.00     18.58 o 
  -1  10   3       55.33       54.44      8.89 o 
   0  10   3        8.76        2.50      7.59 o 
   1  10   3       88.32       95.80     10.19 o 
   2  10   3       16.84       -4.40     18.48 o 
   3  10   3        0.82        9.89     16.98 o 
   4  10   3       10.55       14.68     18.58 o 
   5  10   3       10.96       13.39      9.19 o 
   6  10   3       28.62       27.57      9.29 o 
 -20   0   4        8.64      -23.78     23.78 o 
 -19   0   4        5.51       18.48      9.29 o 
 -18   0   4       21.61       10.89     21.08 o 
 -17   0   4        2.38      -14.58     19.08 o 
 -16   0   4       61.95       19.28     19.78 o 
 -15   0   4        0.69       -3.10     17.48 o 
 -14   0   4      208.09      222.07     15.68 o 
 -13   0   4       95.13      100.80      6.69 o 
 -12   0   4      148.77      134.06      8.49 o 
 -11   0   4      180.75      191.20     11.89 o 
 -10   0   4        6.30        4.40      8.09 o 
  -9   0   4       24.86       17.98      3.10 o 
  -8   0   4      522.22      514.17     28.27 o 
  -7   0   4      890.54      751.23     39.66 o 
  -6   0   4      421.75      409.88     22.68 o 
  -5   0   4     1711.25     1412.24     72.13 o 
  -4   0   4     1717.38     1499.75     76.22 o 
  -3   0   4     1802.04     1625.82     82.42 o 
  -2   0   4     7485.06     6811.08    341.45 o 
  -1   0   4      766.32      670.81     34.66 o 
   0   0   4     1609.69     1397.46     70.43 o 
   1   0   4      415.17      365.72     19.98 o 
   2   0   4     1352.41     1318.04     67.33 o 
   3   0   4      661.24      549.53     29.37 o 
   4   0   4     1535.26     1543.91     79.02 o 
   5   0   4     1749.12     1641.41     84.21 o 
   6   0   4      114.76      104.59      6.39 o 
   7   0   4       58.02       57.14      4.40 o 
   8   0   4      173.33      175.12     10.89 o 
   9   0   4       37.18       37.06      4.40 o 
  10   0   4       85.91       84.81      5.79 o 
  11   0   4       90.40       84.91      8.49 o 
  12   0   4       47.43       46.25      8.09 o 
  13   0   4      139.31      142.75     11.49 o 
  14   0   4        4.81       -3.70     17.38 o 
  15   0   4       27.71       29.97      8.99 o 
  16   0   4      109.02      122.37     12.39 o 
  17   0   4      108.26      132.46     13.89 o 
 -20   1   4        0.81        3.50     23.88 o 
 -19   1   4        5.72       -5.39     21.58 o 
 -18   1   4        0.99      -21.28     21.28 o 
 -17   1   4        1.82      -19.68     19.68 o 
 -16   1   4        5.40       15.28     16.58 o 
 -15   1   4       99.83      100.90     10.09 o 
 -14   1   4       85.39       64.33      8.39 o 
 -13   1   4      202.40      196.10     11.29 o 
 -12   1   4       11.05        2.90     14.29 o 
 -11   1   4       42.56       32.97      4.60 o 
 -10   1   4      107.13       85.51      5.89 o 
  -9   1   4       75.50       66.13      4.80 o 
  -8   1   4      683.66      666.21     35.86 o 
  -7   1   4     1826.63     1779.27     90.91 o 
  -6   1   4     2137.11     2020.62    102.69 o 
  -5   1   4       22.58       35.96      3.10 o 
  -4   1   4       92.94      110.59      6.39 o 
  -3   1   4     1514.89     1485.97     75.52 o 
  -2   1   4     1938.89     1892.65     95.70 o 
  -1   1   4    23652.83    22745.35   1138.33 o 
   0   1   4      131.34      148.65      8.29 o 
   1   1   4      507.04      494.79     26.47 o 
   2   1   4       97.80       95.10      5.89 o 
   3   1   4      165.15      163.23      9.89 o 
   4   1   4     1545.66     1660.69     84.91 o 
   5   1   4       29.87       22.58      3.00 o 
   6   1   4     1041.01     1085.78     56.84 o 
   7   1   4      333.58      390.20     23.08 o 
   8   1   4        4.24        9.59      8.59 o 
   9   1   4      129.04      116.98      7.59 o 
  10   1   4      337.16      327.96     19.08 o 
  11   1   4      150.35      151.24     10.99 o 
  12   1   4      128.35      117.68     10.49 o 
  13   1   4       83.30       77.62      9.59 o 
  14   1   4       38.94       42.36      8.69 o 
  15   1   4        2.17      -18.68     18.68 o 
  16   1   4        2.07      -14.09     19.98 o 
  17   1   4       62.32       72.73     11.89 o 
 -19   2   4       13.41      -10.79     10.79 o 
 -18   2   4        2.22        9.29      9.09 o 
 -17   2   4        1.98       10.39     17.68 o 
 -16   2   4       64.33       58.04      9.09 o 
 -15   2   4        1.53        4.80      7.59 o 
 -14   2   4      118.13      118.58     10.29 o 
 -13   2   4       12.66       -8.69      9.49 o 
 -12   2   4        5.75        8.49     10.19 o 
 -11   2   4      258.26      264.73     16.38 o 
 -10   2   4      232.55      242.75     14.68 o 
  -9   2   4       35.75       34.56      3.90 o 
  -8   2   4       23.92       24.18      3.20 o 
  -7   2   4      108.36      104.89      6.49 o 
  -6   2   4      315.29      340.15     19.48 o 
  -5   2   4     1163.57     1165.00     60.04 o 
  -4   2   4     1269.95     1335.92     68.43 o 
  -3   2   4     1242.99     1350.71     69.03 o 
  -2   2   4      276.39      290.10     16.58 o 
  -1   2   4     3977.00     4115.36    207.09 o 
   0   2   4      706.32      738.24     37.76 o 
   1   2   4       30.23       18.28      2.60 o 
   2   2   4     1360.28     1485.67     76.02 o 
   3   2   4      955.45      967.20     50.35 o 
   4   2   4      413.72      431.56     24.08 o 
   5   2   4       20.03       26.07      3.00 o 
   6   2   4        6.60        1.70      3.90 o 
   7   2   4      228.88      200.59     12.39 o 
   8   2   4       26.56       32.37      4.40 o 
   9   2   4        0.05        0.00      9.59 o 
  10   2   4      239.35      256.04     14.98 o 
  11   2   4       21.53        9.59     16.28 o 
  12   2   4       53.90       55.64      7.99 o 
  13   2   4        7.13      -18.38     18.38 o 
  14   2   4        1.04      -16.08     18.88 o 
  15   2   4       64.47       91.41     10.29 o 
  16   2   4        7.74       17.78     21.58 o 
 -19   3   4       11.64       -4.60     24.37 o 
 -18   3   4       12.67       23.18      9.19 o 
 -17   3   4      111.29      102.99     11.39 o 
 -16   3   4       14.78       29.97      8.09 o 
 -15   3   4       42.34       41.16      8.29 o 
 -14   3   4       24.65       26.67      7.69 o 
 -13   3   4      459.86      470.12     32.27 o 
 -12   3   4      108.85      112.48      7.09 o 
 -11   3   4      957.95      993.28     53.84 o 
 -10   3   4        9.65       -2.20      9.49 o 
  -9   3   4       21.95       18.98      4.80 o 
  -8   3   4      142.37      137.86      8.29 o 
  -7   3   4        4.56       -0.70      6.69 o 
  -6   3   4      301.62      257.63     15.58 o 
  -5   3   4       36.06       30.97      3.10 o 
  -4   3   4     1463.55     1404.75     72.13 o 
  -3   3   4      483.53      535.65     28.87 o 
  -2   3   4       24.19       26.67      2.80 o 
  -1   3   4     6429.17     6557.34    329.56 o 
   0   3   4       87.52       67.33      3.90 o 
   1   3   4      611.78      687.49     36.46 o 
   2   3   4     1090.70     1137.13     58.94 o 
   3   3   4      145.23      147.25      8.99 o 
   4   3   4      412.79      483.10     26.97 o 
   5   3   4      181.84      188.81     11.59 o 
   6   3   4       29.20       29.77      3.70 o 
   7   3   4      136.96      128.97      8.09 o 
   8   3   4      670.42      638.94     36.36 o 
   9   3   4        0.09        3.00      4.10 o 
  10   3   4        0.07        1.40     15.68 o 
  11   3   4       49.40       54.04      7.89 o 
  12   3   4      303.43      281.01     18.98 o 
  13   3   4       85.35       74.62      9.49 o 
  14   3   4       54.47       49.15      9.19 o 
  15   3   4        0.36       10.89      8.39 o 
  16   3   4        0.46       10.29      9.59 o 
 -18   4   4       11.16      -17.98     22.08 o 
 -17   4   4       28.55       13.59     21.08 o 
 -16   4   4        6.80      -13.59     19.38 o 
 -15   4   4        6.58        9.89     17.68 o 
 -14   4   4        2.22       -2.50     16.28 o 
 -13   4   4      261.56      250.74     17.58 o 
 -12   4   4      366.92      351.34     24.08 o 
 -11   4   4      923.36      902.97     48.15 o 
 -10   4   4      156.54      146.55      9.09 o 
  -9   4   4        3.93        5.39      9.49 o 
  -8   4   4      996.86      999.87     53.34 o 
  -7   4   4      344.18      323.57     19.48 o 
  -6   4   4       82.27       86.51      5.59 o 
  -5   4   4      728.79      783.99     41.96 o 
  -4   4   4      669.72      654.82     35.36 o 
  -3   4   4      312.53      282.11     16.88 o 
  -2   4   4      285.97      249.24     15.08 o 
  -1   4   4     4607.07     4814.74    242.85 o 
   0   4   4      192.12      197.70     11.09 o 
   1   4   4       43.71       47.15      3.70 o 
   2   4   4      756.79      825.25     43.85 o 
   3   4   4      111.50      118.88      7.09 o 
   4   4   4      579.99      628.15     34.76 o 
   5   4   4      309.48      332.06     20.08 o 
   6   4   4      422.85      441.94     26.17 o 
   7   4   4        0.28        2.70      9.59 o 
   8   4   4       27.59       28.17      4.30 o 
   9   4   4      247.36      239.15     15.98 o 
  10   4   4       26.23       23.58      7.19 o 
  11   4   4       84.36       72.03      8.59 o 
  12   4   4       12.37       17.98      7.69 o 
  13   4   4        4.49        9.29      7.69 o 
  14   4   4       21.79       25.87      8.59 o 
  15   4   4        1.77       -2.20     19.78 o 
 -18   5   4        1.33        0.00     21.58 o 
 -17   5   4        0.01       13.49      8.99 o 
 -16   5   4        6.81       14.49     18.18 o 
 -15   5   4        4.31       -3.90     17.58 o 
 -14   5   4       12.36       11.69     17.98 o 
 -13   5   4        0.01      -12.59     15.58 o 
 -12   5   4      207.30      196.40     14.88 o 
 -11   5   4       35.37       -6.59     17.38 o 
 -10   5   4        1.11       -2.60      8.39 o 
  -9   5   4        0.07        6.89      4.99 o 
  -8   5   4      317.81      319.27     19.38 o 
  -7   5   4      175.62      180.61     11.19 o 
  -6   5   4     1907.95     1884.36     97.40 o 
  -5   5   4     1600.07     1678.17     87.01 o 
  -4   5   4      270.25      276.22     16.78 o 
  -3   5   4      812.05      812.86     43.75 o 
  -2   5   4      726.97      728.15     39.56 o 
  -1   5   4       11.90       21.18      3.20 o 
   0   5   4     1897.08     1973.37    100.10 o 
   1   5   4       38.54       43.16      4.00 o 
   2   5   4      332.01      386.60     23.08 o 
   3   5   4       29.75       34.16      3.90 o 
   4   5   4      108.28      101.40      6.69 o 
   5   5   4       23.68       12.79      5.09 o 
   6   5   4       54.72       47.75      4.20 o 
   7   5   4       49.60       44.45      4.89 o 
   8   5   4       17.73        0.70     14.98 o 
   9   5   4       22.40        6.29      7.09 o 
  10   5   4       22.35       36.06      7.49 o 
  11   5   4        0.14        8.09     16.78 o 
  12   5   4       25.04       26.57      7.99 o 
  13   5   4       29.48       31.67      8.69 o 
  14   5   4        0.32      -15.48     20.48 o 
  15   5   4        0.65      -11.89     21.78 o 
 -17   6   4        1.10       10.79     20.78 o 
 -16   6   4        2.00       -1.80      9.29 o 
 -15   6   4        3.60       -6.29     18.38 o 
 -14   6   4        0.71       16.78     17.58 o 
 -13   6   4      110.62      118.98     10.59 o 
 -12   6   4       67.32       63.63      8.89 o 
 -11   6   4       14.30        8.19     16.58 o 
 -10   6   4        6.36        3.10     15.28 o 
  -9   6   4      186.17      169.13     12.79 o 
  -8   6   4      112.56      107.59      8.89 o 
  -7   6   4      780.39      816.06     43.95 o 
  -6   6   4      107.94      102.19      6.89 o 
  -5   6   4       19.63       17.48      5.09 o 
  -4   6   4      262.91      261.83     16.08 o 
  -3   6   4       14.63       22.88      3.80 o 
  -2   6   4      160.30      162.33      9.89 o 
  -1   6   4      236.70      252.84     15.28 o 
   0   6   4      312.85      309.18     17.28 o 
   1   6   4        4.14       11.29      8.59 o 
   2   6   4       20.16       15.88      4.99 o 
   3   6   4      113.50      113.88      7.29 o 
   4   6   4       20.35       16.48      3.40 o 
   5   6   4      326.96      304.49     20.08 o 
   6   6   4        0.07        0.50      6.19 o 
   7   6   4      358.59      320.67     22.18 o 
   8   6   4        1.46      -15.48     15.48 o 
   9   6   4       32.66       36.46      7.69 o 
  10   6   4        5.90        0.90     16.18 o 
  11   6   4       21.44        4.89     18.08 o 
  12   6   4        5.99        2.10     19.18 o 
  13   6   4        2.11       14.58     20.18 o 
  14   6   4        3.86       12.39      9.19 o 
 -15   7   4        2.13      -19.78     19.78 o 
 -14   7   4        1.81       21.18      8.29 o 
 -13   7   4       57.53       59.64      8.99 o 
 -12   7   4        8.51      -18.38     18.38 o 
 -11   7   4        8.40        8.79      7.29 o 
 -10   7   4        0.00        7.89     16.08 o 
  -9   7   4        4.98       10.69      7.09 o 
  -8   7   4        2.64      -16.08     16.08 o 
  -7   7   4      237.49      242.25     18.38 o 
  -6   7   4       37.44       42.06      7.29 o 
  -5   7   4      404.31      421.96     30.07 o 
  -4   7   4      405.10      418.47     28.97 o 
  -3   7   4       10.87       19.18      5.39 o 
  -2   7   4      259.33      248.74     14.49 o 
  -1   7   4      417.57      401.49     23.08 o 
   0   7   4       98.92       94.10      5.49 o 
   1   7   4      293.56      306.18     21.58 o 
   2   7   4      504.56      504.68     35.16 o 
   3   7   4       40.28        6.69     16.58 o 
   4   7   4      169.33      187.61     13.59 o 
   5   7   4       82.73       86.21      8.59 o 
   6   7   4        0.01        7.49     15.08 o 
   7   7   4        2.12       -6.99     15.38 o 
   8   7   4        0.55       -9.19     18.08 o 
   9   7   4       15.02       10.69     17.28 o 
  10   7   4       37.50       40.16      8.59 o 
  11   7   4        3.76        8.49      7.89 o 
  12   7   4       14.92       19.48      9.09 o 
 -14   8   4       76.02       54.34     11.09 o 
 -13   8   4        5.32      -12.49     19.98 o 
 -12   8   4        0.02        4.30     17.68 o 
 -11   8   4       14.67      -17.58     18.78 o 
 -10   8   4       91.26       97.70     10.09 o 
  -9   8   4       10.49       16.08     16.88 o 
  -8   8   4      489.87      512.07     35.16 o 
  -7   8   4      114.08      132.56     10.89 o 
  -6   8   4      333.82      326.26     23.38 o 
  -5   8   4      153.32      155.24     11.59 o 
  -4   8   4      178.02      197.30     13.69 o 
  -3   8   4        6.23        1.60     14.98 o 
  -2   8   4        0.47       -0.80     14.58 o 
  -1   8   4       30.87       45.85      7.59 o 
   0   8   4       17.89       15.38      6.19 o 
   1   8   4        6.88       11.49     14.88 o 
   2   8   4        0.44      -10.89     15.38 o 
   3   8   4       27.33       28.77      7.09 o 
   4   8   4       94.30       92.50      9.29 o 
   5   8   4      181.89      198.20     14.78 o 
   6   8   4       90.67       70.53      8.99 o 
   7   8   4       16.57       37.06      7.89 o 
   8   8   4       75.01       85.01      9.79 o 
   9   8   4        3.66        4.30     19.78 o 
  10   8   4        2.85        9.09     18.98 o 
  11   8   4       21.11       22.28      9.69 o 
 -12   9   4       12.00       31.67      9.49 o 
 -11   9   4       38.89       50.45      9.99 o 
 -10   9   4       33.21       41.66      9.49 o 
  -9   9   4       85.88      142.75     12.09 o 
  -8   9   4       27.35       22.78      8.39 o 
  -7   9   4        2.43        9.09     16.28 o 
  -6   9   4        1.84      -18.48     18.48 o 
  -5   9   4      141.89      149.05     11.99 o 
  -4   9   4        0.19       -1.90     17.38 o 
  -3   9   4      270.55      270.22     17.58 o 
  -2   9   4        1.02       -1.90     17.08 o 
  -1   9   4        7.49       11.19     15.98 o 
   0   9   4      105.95      101.80      7.89 o 
   1   9   4       25.38       52.25      8.29 o 
   2   9   4        0.73       -9.69     15.88 o 
   3   9   4        6.73      -16.78     17.58 o 
   4   9   4       43.04       51.85      8.49 o 
   5   9   4       28.29       27.37      7.99 o 
   6   9   4        0.01      -20.98     20.98 o 
   7   9   4        6.02       11.19     19.48 o 
   8   9   4        5.87        6.99     20.08 o 
   9   9   4        1.44       10.89     20.78 o 
  -8  10   4        6.89      -12.99     21.68 o 
  -7  10   4       62.76       82.81     10.49 o 
  -6  10   4        1.55      -13.49     19.48 o 
  -5  10   4        2.78       15.48     19.38 o 
  -4  10   4       17.40       27.87      8.19 o 
  -3  10   4        6.19      -18.38     20.18 o 
  -2  10   4       32.44       40.96      8.39 o 
  -1  10   4       33.28       28.77      8.69 o 
   0  10   4       14.22       16.68      7.39 o 
   1  10   4        6.94       17.58      7.69 o 
   2  10   4       20.41      -11.09     21.08 o 
   3  10   4        6.32        7.89     19.78 o 
   4  10   4       24.55       34.76      8.99 o 
   5  10   4        0.46       10.59     19.08 o 
 -20   1   5       10.82       31.37     10.19 o 
 -19   1   5        0.66       -9.59     19.68 o 
 -18   1   5        3.74        6.89     19.88 o 
 -17   1   5        0.51       17.38     18.38 o 
 -16   1   5        0.26       -6.69     16.78 o 
 -15   1   5      135.16      121.37     10.79 o 
 -14   1   5       20.73       13.89      7.49 o 
 -13   1   5       78.34       73.22      5.59 o 
 -12   1   5        0.08        0.50     10.19 o 
 -11   1   5       15.95       -0.10      9.79 o 
 -10   1   5        0.00        7.09      4.40 o 
  -9   1   5       45.11       45.65      4.10 o 
  -8   1   5        3.26        5.29      6.59 o 
  -7   1   5        1.96        1.80      6.29 o 
  -6   1   5     1515.59     1538.61     78.72 o 
  -5   1   5      334.23      347.34     19.68 o 
  -4   1   5      146.67      172.42     10.59 o 
  -3   1   5     1107.67     1099.37     56.44 o 
  -2   1   5     1354.65     1369.59     69.93 o 
  -1   1   5       98.65       97.70      5.89 o 
   0   1   5      399.81      395.99     20.88 o 
   1   1   5        0.52       -2.50      2.90 o 
   2   1   5     2042.68     2144.19    108.89 o 
   3   1   5      136.32      168.23     10.29 o 
   4   1   5       94.92      104.79      6.39 o 
   5   1   5      392.26      441.54     25.07 o 
   6   1   5       25.07       26.27      3.60 o 
   7   1   5        5.27       -0.10      4.60 o 
   8   1   5      231.28      233.46     14.19 o 
   9   1   5        9.47       -1.00     10.39 o 
  10   1   5       27.58       31.57      6.89 o 
  11   1   5        0.70      -15.88     16.38 o 
  12   1   5      371.97      357.73     24.18 o 
  13   1   5      276.47      259.13     17.58 o 
  14   1   5        8.43        7.79     19.68 o 
  15   1   5        3.45      -12.59     18.78 o 
  16   1   5       55.77       58.94     10.99 o 
 -20   2   5        1.79       20.08     22.98 o 
 -19   2   5        4.26        0.00     22.18 o 
 -18   2   5        0.00       -7.09     20.78 o 
 -17   2   5       18.78       24.97      8.39 o 
 -16   2   5        1.50       -2.60     18.98 o 
 -15   2   5      120.06      120.48     10.79 o 
 -14   2   5        0.52      -10.29     17.58 o 
 -13   2   5       82.27       82.81      5.99 o 
 -12   2   5      202.94      204.49     12.29 o 
 -11   2   5        2.79       -5.49      5.49 o 
 -10   2   5      433.84      425.46     25.27 o 
  -9   2   5        4.60        4.30      4.20 o 
  -8   2   5      228.51      231.06     14.09 o 
  -7   2   5      326.06      299.09     17.98 o 
  -6   2   5      289.20      255.24     15.28 o 
  -5   2   5      791.66      901.67     47.05 o 
  -4   2   5       16.41       22.48      2.60 o 
  -3   2   5     1259.85     1227.13     63.04 o 
  -2   2   5     9942.73    10147.84    508.88 o 
  -1   2   5      278.16      304.39     17.48 o 
   0   2   5       23.75       21.18      2.00 o 
   1   2   5      485.95      472.31     25.87 o 
   2   2   5       16.29        8.09      3.10 o 
   3   2   5       20.84       18.58      3.50 o 
   4   2   5      519.58      519.56     28.77 o 
   5   2   5       49.78       44.05      3.90 o 
   6   2   5      108.49      111.39      6.89 o 
   7   2   5        6.96       -2.10      8.99 o 
   8   2   5      676.60      678.70     38.36 o 
   9   2   5       62.70       61.44      4.99 o 
  10   2   5      619.99      591.09     39.56 o 
  11   2   5       24.13       20.28      7.49 o 
  12   2   5       36.19       34.56      7.99 o 
  13   2   5       10.89       18.38     18.78 o 
  14   2   5       57.28       53.64      9.29 o 
  15   2   5       31.46       16.58      9.89 o 
  16   2   5       14.99       10.89     10.09 o 
 -19   3   5        5.31       -1.10     23.08 o 
 -18   3   5        4.52        8.39     21.28 o 
 -17   3   5        6.78       21.08      8.59 o 
 -16   3   5       10.10      -12.69     19.38 o 
 -15   3   5        2.29        1.70     18.78 o 
 -14   3   5      109.24      103.39      9.89 o 
 -13   3   5      123.37      136.16     10.59 o 
 -12   3   5      117.48      110.89      6.99 o 
 -11   3   5       39.96       37.16      4.89 o 
 -10   3   5       10.29      -10.79     10.79 o 
  -9   3   5        3.48        8.19      4.80 o 
  -8   3   5       41.65       40.46      4.00 o 
  -7   3   5     1253.92     1307.65     67.93 o 
  -6   3   5        2.17        2.10      3.40 o 
  -5   3   5       33.92       27.27      3.00 o 
  -4   3   5      307.40      361.23     20.68 o 
  -3   3   5      756.84      801.87     42.36 o 
  -2   3   5      175.08      212.78     12.99 o 
  -1   3   5      959.13     1091.97     56.64 o 
   0   3   5      189.45      211.08     11.79 o 
   1   3   5        1.03        4.89      5.79 o 
   2   3   5       20.24       30.07      3.00 o 
   3   3   5        8.32        7.19      2.70 o 
   4   3   5     1047.96     1060.31     55.94 o 
   5   3   5       55.64       51.45      4.40 o 
   6   3   5      152.84      152.64      9.19 o 
   7   3   5        8.75       -7.89      9.39 o 
   8   3   5        0.61       -3.70      7.69 o 
   9   3   5      499.46      484.60     33.07 o 
  10   3   5       19.31       10.59     15.68 o 
  11   3   5        9.70       -3.30     16.48 o 
  12   3   5       17.15        9.79     17.88 o 
  13   3   5       23.37        9.59     19.18 o 
  14   3   5       13.47       16.08      8.19 o 
  15   3   5        0.10       -8.89     19.98 o 
 -19   4   5        0.15      -17.88     21.78 o 
 -18   4   5       17.69       -1.10     21.58 o 
 -17   4   5       13.60       16.48     19.08 o 
 -16   4   5        5.87       13.49     17.98 o 
 -15   4   5       88.04       85.31      9.69 o 
 -14   4   5      172.78      183.61     13.49 o 
 -13   4   5       92.64       91.71      9.59 o 
 -12   4   5      265.30      263.93     17.78 o 
 -11   4   5      195.03      196.10     11.39 o 
 -10   4   5       17.96       13.09      5.59 o 
  -9   4   5     2055.81     2069.77    106.89 o 
  -8   4   5      260.77      255.94     15.78 o 
  -7   4   5     2219.06     2192.14    112.48 o 
  -6   4   5     1048.26     1035.53     54.74 o 
  -5   4   5      224.85      253.64     15.38 o 
  -4   4   5      402.26      446.14     25.47 o 
  -3   4   5      944.37     1063.30     55.74 o 
  -2   4   5        7.95       11.29      2.70 o 
  -1   4   5     3095.39     3279.32    166.23 o 
   0   4   5        3.51       -1.30      4.70 o 
   1   4   5      307.95      283.31     17.28 o 
   2   4   5       10.05        3.40      3.90 o 
   3   4   5      234.78      224.87     13.69 o 
   4   4   5      123.65      131.46      8.29 o 
   5   4   5       76.65       64.73      5.09 o 
   6   4   5       44.79       41.46      4.60 o 
   7   4   5      495.90      495.89     28.17 o 
   8   4   5       45.74       55.64      7.19 o 
   9   4   5       74.86       86.11      8.59 o 
  10   4   5       62.82       44.55      8.09 o 
  11   4   5       34.17       33.67      7.59 o 
  12   4   5        4.36       14.19     16.78 o 
  13   4   5       13.91       26.17      8.19 o 
  14   4   5        7.39        1.10     19.08 o 
  15   4   5        0.20      -22.98     22.98 o 
 -18   5   5        3.03       -5.89     23.58 o 
 -17   5   5        3.08        0.00     20.68 o 
 -16   5   5       14.23       17.48     18.28 o 
 -15   5   5        1.13        7.69     16.88 o 
 -14   5   5      194.64      175.42     13.09 o 
 -13   5   5      123.62      118.98     10.49 o 
 -12   5   5      122.43      119.68     10.69 o 
 -11   5   5       82.49       72.23      8.59 o 
 -10   5   5      375.68      357.43     20.48 o 
  -9   5   5      854.36      845.43     45.35 o 
  -8   5   5       39.27       41.96      4.70 o 
  -7   5   5      348.37      346.34     21.28 o 
  -6   5   5      412.54      418.57     24.97 o 
  -5   5   5        5.26        3.80      8.09 o 
  -4   5   5       39.71       42.06      4.20 o 
  -3   5   5        4.06        7.09      4.00 o 
  -2   5   5        2.36        2.50      4.00 o 
  -1   5   5        6.98        6.79      7.39 o 
   0   5   5       53.62       55.34      3.80 o 
   1   5   5       36.15       42.86      4.20 o 
   2   5   5      332.35      346.24     21.08 o 
   3   5   5        8.12        6.49      4.70 o 
   4   5   5      123.29      114.38      7.29 o 
   5   5   5      115.75      110.69      7.29 o 
   6   5   5        0.98       -8.19      8.19 o 
   7   5   5       33.78       34.36      6.59 o 
   8   5   5        8.17        6.49      6.59 o 
   9   5   5       10.97       11.69      6.59 o 
  10   5   5       15.89        7.89     15.78 o 
  11   5   5       14.56       -3.80     18.08 o 
  12   5   5       44.03       27.17      8.59 o 
  13   5   5       14.66        5.39     18.88 o 
  14   5   5        2.05       -4.60     20.68 o 
 -17   6   5        0.08        7.79      9.79 o 
 -16   6   5       14.45       13.39     19.48 o 
 -15   6   5       31.17       17.78     20.18 o 
 -14   6   5        9.41       -2.90     17.28 o 
 -13   6   5        0.00      -17.58     18.58 o 
 -12   6   5        1.46        6.09     17.68 o 
 -11   6   5      176.90      172.42     12.69 o 
 -10   6   5       14.54        5.49      7.09 o 
  -9   6   5      312.87      306.28     21.68 o 
  -8   6   5      176.22      170.02     12.69 o 
  -7   6   5        3.27        3.70      7.89 o 
  -6   6   5       42.25       42.76      4.10 o 
  -5   6   5      115.07      118.38      7.59 o 
  -4   6   5        4.67        2.10      8.79 o 
  -3   6   5       40.06       35.96      4.20 o 
  -2   6   5        5.59       -1.90      4.70 o 
  -1   6   5        0.19        3.10      4.70 o 
   0   6   5      173.49      179.02      9.99 o 
   1   6   5       86.46       84.01      5.99 o 
   2   6   5       21.51        3.40      4.20 o 
   3   6   5        4.39        0.50      7.59 o 
   4   6   5      174.84      172.02     11.59 o 
   5   6   5      117.92      126.27      9.59 o 
   6   6   5      270.13      266.33     20.28 o 
   7   6   5       31.63       34.86      7.19 o 
   8   6   5        3.26       10.39      6.59 o 
   9   6   5        0.04       -6.39     16.78 o 
  10   6   5       20.59       32.77      7.79 o 
  11   6   5        1.97       13.39     17.48 o 
  12   6   5        2.48        1.70      8.79 o 
  13   6   5        0.20        5.59      9.09 o 
 -15   7   5        4.43       10.29     20.98 o 
 -14   7   5        9.48        5.19      8.59 o 
 -13   7   5       25.09      -13.29     18.98 o 
 -12   7   5        0.11      -10.69     17.28 o 
 -11   7   5      156.76      145.55     11.69 o 
 -10   7   5        9.93       17.18      6.99 o 
  -9   7   5      260.91      224.67     16.38 o 
  -8   7   5        2.74        2.40     16.28 o 
  -7   7   5      125.20      137.26     10.69 o 
  -6   7   5      116.03      131.26     10.19 o 
  -5   7   5       79.27       84.61      8.09 o 
  -4   7   5       22.73       31.27      6.19 o 
  -3   7   5       42.37       53.25      6.69 o 
  -2   7   5        0.43        4.99      5.79 o 
  -1   7   5       69.54       60.24      6.99 o 
   0   7   5       34.90       36.16      4.80 o 
   1   7   5       45.54       36.06      6.49 o 
   2   7   5        4.64       11.59      6.39 o 
   3   7   5       63.57       52.15      7.49 o 
   4   7   5       90.63       91.11      8.79 o 
   5   7   5      129.59      121.97     10.29 o 
   6   7   5       20.56       10.39     15.88 o 
   7   7   5       10.95       11.49      7.29 o 
   8   7   5        1.18       13.39     15.98 o 
   9   7   5        3.28      -12.09     18.18 o 
  10   7   5        2.38       12.79     16.48 o 
  11   7   5       10.38        5.19      8.89 o 
  12   7   5       36.54       47.35      9.99 o 
 -14   8   5       14.06        9.09      9.69 o 
 -13   8   5       13.72       22.28      8.89 o 
 -12   8   5       17.14       44.55      8.59 o 
 -11   8   5       92.57       96.90     10.49 o 
 -10   8   5       72.70       75.72      9.69 o 
  -9   8   5       14.72        9.39      7.79 o 
  -8   8   5       34.52       38.56      7.89 o 
  -7   8   5       86.44       79.02      9.19 o 
  -6   8   5       25.56       21.48      7.49 o 
  -5   8   5        2.34       -1.70     16.68 o 
  -4   8   5       66.10       72.82      8.29 o 
  -3   8   5      204.12      203.59     14.19 o 
  -2   8   5      207.41      219.77     16.28 o 
  -1   8   5      259.76      259.13     18.88 o 
   0   8   5        8.09        6.99      6.19 o 
   1   8   5       41.87       12.69     16.48 o 
   2   8   5       81.06       80.02      8.69 o 
   3   8   5        7.39        0.00      7.09 o 
   4   8   5        0.82      -15.48     16.48 o 
   5   8   5        2.68      -13.19     17.38 o 
   6   8   5        5.52       11.49      7.39 o 
   7   8   5       68.28       76.72      9.79 o 
   8   8   5       19.92       -8.59     19.88 o 
   9   8   5        6.69       15.68     17.48 o 
  10   8   5        1.95       11.09      9.09 o 
 -12   9   5       22.41       14.49     21.58 o 
 -11   9   5        3.26      -21.08     21.08 o 
 -10   9   5       28.22       37.06      9.19 o 
  -9   9   5       24.09       22.18      8.39 o 
  -8   9   5        0.48        9.09      7.69 o 
  -7   9   5       14.45        9.19     18.78 o 
  -6   9   5        3.63        9.99     17.18 o 
  -5   9   5       26.72       38.36      8.29 o 
  -4   9   5       63.45       68.23      8.99 o 
  -3   9   5       93.17       78.72      9.39 o 
  -2   9   5       87.11       81.92      9.39 o 
  -1   9   5       97.51      104.79      9.99 o 
   0   9   5       10.78        9.49      6.69 o 
   1   9   5        1.35       -2.40      7.19 o 
   2   9   5       31.36       33.96      7.99 o 
   3   9   5       27.81       14.19     19.58 o 
   4   9   5       18.52       15.58     19.18 o 
   5   9   5       91.04      108.19     10.89 o 
   6   9   5       59.18       51.85      9.89 o 
   7   9   5       32.20       52.45      9.39 o 
   8   9   5       50.93       61.64     10.69 o 
  -8  10   5        0.00       -4.80     21.48 o 
  -7  10   5       14.20       12.79     20.28 o 
  -6  10   5        0.29        6.79     18.68 o 
  -5  10   5        0.01        2.20     18.28 o 
  -4  10   5        6.34       14.39     20.68 o 
  -3  10   5       42.32        9.89     21.38 o 
  -2  10   5       31.59       19.68     20.38 o 
  -1  10   5        1.10        4.40     18.38 o 
   0  10   5       14.16       26.67      7.79 o 
   1  10   5       50.04       49.25      9.39 o 
   2  10   5        2.19        7.89     19.08 o 
   3  10   5        1.95       -3.50     20.28 o 
   4  10   5        2.98      -19.08     19.08 o 
 -20   0   6        0.83        2.30     22.88 o 
 -19   0   6        4.19       -7.39     20.48 o 
 -18   0   6        1.04        4.89      8.39 o 
 -17   0   6       12.37       -1.80     20.28 o 
 -16   0   6        2.30      -19.08     19.08 o 
 -15   0   6        5.99       17.18      7.69 o 
 -14   0   6      596.33      585.30     39.86 o 
 -13   0   6      133.02      105.99      6.79 o 
 -12   0   6        9.49       -1.30      5.69 o 
 -11   0   6      352.93      345.64     20.98 o 
 -10   0   6       40.74       44.85      4.20 o 
  -9   0   6        0.49       -7.39      7.39 o 
  -8   0   6     1443.20     1337.32     69.23 o 
  -7   0   6       46.26       45.65      3.60 o 
  -6   0   6     1296.99     1283.28     66.03 o 
  -5   0   6      692.63      642.84     34.16 o 
  -4   0   6      359.40      334.16     18.78 o 
  -3   0   6       97.23       90.71      5.79 o 
  -2   0   6       76.75       59.74      3.90 o 
  -1   0   6      302.76      268.42     15.68 o 
   0   0   6        2.32        2.80      2.50 o 
   1   0   6     2593.41     2654.16    134.46 o 
   2   0   6      825.49      805.27     42.46 o 
   3   0   6     4816.92     4740.01    239.05 o 
   4   0   6      712.80      766.81     40.96 o 
   5   0   6     1257.20     1153.31     60.54 o 
   6   0   6       32.00       47.65      4.20 o 
   7   0   6      766.20      762.41     41.96 o 
   8   0   6      503.19      454.43     27.07 o 
   9   0   6     1162.73     1126.64     59.44 o 
  10   0   6     1034.55     1095.37     64.53 o 
  11   0   6       50.15       27.37      7.99 o 
  12   0   6        1.18        6.09     16.98 o 
  13   0   6       66.06       82.12      9.59 o 
  14   0   6       66.66       76.02     10.19 o 
  15   0   6       76.49      107.59     11.69 o 
 -20   1   6        3.22       -1.60     10.09 o 
 -19   1   6        4.57       15.98     20.58 o 
 -18   1   6        3.11        5.89     19.38 o 
 -17   1   6        4.38       23.28      8.09 o 
 -16   1   6       93.51      100.40     10.29 o 
 -15   1   6        6.30       -8.09      8.09 o 
 -14   1   6       71.17       77.82      8.39 o 
 -13   1   6        4.86        7.29      4.40 o 
 -12   1   6        5.98        1.30      5.39 o 
 -11   1   6       67.71       85.11      6.09 o 
 -10   1   6        0.24       -0.20      7.99 o 
  -9   1   6      371.29      354.93     21.38 o 
  -8   1   6        2.87        5.59      3.60 o 
  -7   1   6       30.68       28.97      3.90 o 
  -6   1   6       26.15       17.38      2.70 o 
  -5   1   6       53.72       66.03      4.20 o 
  -4   1   6       83.70       92.60      5.69 o 
  -3   1   6      843.90      891.58     46.35 o 
  -2   1   6      357.00      371.02     20.58 o 
  -1   1   6      948.06     1024.64     52.95 o 
   0   1   6      159.13      147.35      8.29 o 
   1   1   6       42.69       37.96      3.10 o 
   2   1   6     1573.99     1756.69     89.81 o 
   3   1   6      386.80      356.83     20.98 o 
   4   1   6       79.76       60.84      4.40 o 
   5   1   6      394.15      431.85     24.87 o 
   6   1   6        2.72       -5.69      8.49 o 
   7   1   6      264.29      270.72     16.68 o 
   8   1   6       26.64       24.18      4.50 o 
   9   1   6      795.24      816.56     44.15 o 
  10   1   6       11.70       15.48      7.09 o 
  11   1   6       21.85       21.08      7.39 o 
  12   1   6       13.49        3.50      7.59 o 
  13   1   6       86.12       89.31      9.69 o 
  14   1   6        0.14      -16.38     18.68 o 
  15   1   6        0.16       -9.99     20.68 o 
 -20   2   6        2.44       18.78     22.38 o 
 -19   2   6        1.33      -23.18     23.18 o 
 -18   2   6        8.19       20.18     21.28 o 
 -17   2   6        7.13       11.19     18.78 o 
 -16   2   6        0.02        0.00     18.58 o 
 -15   2   6      631.16      683.20     44.65 o 
 -14   2   6       33.77       24.27      7.89 o 
 -13   2   6      349.25      345.24     19.98 o 
 -12   2   6      166.19      152.44      9.39 o 
 -11   2   6       11.21       11.39      5.29 o 
 -10   2   6       30.48       34.66      4.30 o 
  -9   2   6      469.89      487.90     27.87 o 
  -8   2   6      226.66      225.97     13.99 o 
  -7   2   6      795.00      846.23     44.85 o 
  -6   2   6      192.73      224.87     13.49 o 
  -5   2   6       36.20       34.16      3.10 o 
  -4   2   6     1159.21     1241.82     64.03 o 
  -3   2   6      508.13      535.55     28.87 o 
  -2   2   6        9.20        5.69      5.59 o 
  -1   2   6     1484.73     1547.50     79.22 o 
   0   2   6        5.20        1.90      2.10 o 
   1   2   6       13.85       11.99      3.10 o 
   2   2   6       84.75       82.91      5.39 o 
   3   2   6       41.27       24.87      4.10 o 
   4   2   6      505.67      546.74     30.37 o 
   5   2   6       82.87       90.31      6.09 o 
   6   2   6      250.68      247.34     14.98 o 
   7   2   6      100.75      101.20      6.79 o 
   8   2   6      145.89      141.85      8.49 o 
   9   2   6      599.01      602.08     39.76 o 
  10   2   6       69.68       70.53      8.69 o 
  11   2   6       60.96       65.43      8.19 o 
  12   2   6        7.26       17.78      7.79 o 
  13   2   6       76.76       80.12      9.59 o 
  14   2   6       12.83       16.38      8.39 o 
  15   2   6       18.50       22.88      9.79 o 
 -19   3   6        1.70        8.79      9.69 o 
 -18   3   6        5.61      -12.59     20.38 o 
 -17   3   6       39.39       49.55      8.89 o 
 -16   3   6        5.09       10.99      8.09 o 
 -15   3   6       32.88       31.47      8.19 o 
 -14   3   6        7.29        9.79      7.59 o 
 -13   3   6       46.40       43.46      7.49 o 
 -12   3   6      117.20       93.90      6.39 o 
 -11   3   6       12.08       15.48      5.69 o 
 -10   3   6     1560.57     1521.23     79.52 o 
  -9   3   6      583.37      566.32     32.17 o 
  -8   3   6      524.97      525.66     29.77 o 
  -7   3   6      611.39      654.72     35.76 o 
  -6   3   6       28.28       32.77      3.50 o 
  -5   3   6     1173.70     1278.68     66.23 o 
  -4   3   6     2330.50     2514.91    127.87 o 
  -3   3   6     5581.77     5753.77    289.70 o 
  -2   3   6     3949.22     4085.79    206.39 o 
  -1   3   6     3566.93     3735.85    188.91 o 
   0   3   6     2650.79     2628.19    132.46 o 
   1   3   6     1184.04     1140.32     59.44 o 
   2   3   6      201.65      194.50     11.79 o 
   3   3   6        1.03       -6.69      6.89 o 
   4   3   6       10.56       10.29      4.30 o 
   5   3   6      200.16      215.18     13.29 o 
   6   3   6       24.12       24.57      4.20 o 
   7   3   6      147.46      165.33     10.09 o 
   8   3   6      306.82      306.28     21.48 o 
   9   3   6       16.52       28.17      7.19 o 
  10   3   6       20.76       19.48      7.39 o 
  11   3   6      156.63      157.44     12.19 o 
  12   3   6      122.80      113.38     10.49 o 
  13   3   6        1.88      -16.18     17.18 o 
  14   3   6       10.36        3.30     20.68 o 
  15   3   6       18.93      -36.16     36.16 o 
 -19   4   6        2.23      -18.88     23.48 o 
 -18   4   6        0.46       16.58     20.48 o 
 -17   4   6       52.50       48.85      9.49 o 
 -16   4   6        0.42       12.49     17.88 o 
 -15   4   6       13.69      -11.59     17.78 o 
 -14   4   6       54.27       50.15      8.49 o 
 -13   4   6      644.43      591.59     40.66 o 
 -12   4   6      142.00      141.45     10.59 o 
 -11   4   6       23.54       20.58      4.50 o 
 -10   4   6      147.99      161.73      9.89 o 
  -9   4   6       25.69       14.19      5.59 o 
  -8   4   6       67.95       61.14      5.09 o 
  -7   4   6        8.61       12.09      4.60 o 
  -6   4   6      595.23      601.08     33.47 o 
  -5   4   6      483.48      517.27     29.07 o 
  -4   4   6      475.79      574.21     31.67 o 
  -3   4   6       25.06       24.67      3.20 o 
  -2   4   6       52.15       68.03      4.70 o 
  -1   4   6       18.30       25.67      3.30 o 
   0   4   6      150.07      157.14      8.89 o 
   1   4   6        0.06        9.19      2.90 o 
   2   4   6      276.45      278.61     16.78 o 
   3   4   6      142.25      150.05      9.19 o 
   4   4   6       32.16       27.37      4.00 o 
   5   4   6       71.67       77.22      5.69 o 
   6   4   6      380.62      368.72     21.38 o 
   7   4   6      195.14      189.70     14.58 o 
   8   4   6       29.36       32.77      6.89 o 
   9   4   6       87.08       79.62      8.79 o 
  10   4   6       81.24      101.80      9.59 o 
  11   4   6       16.44       10.19     18.08 o 
  12   4   6       24.41        6.49      8.09 o 
  13   4   6       14.64       12.79     18.78 o 
  14   4   6       17.98        2.30     20.78 o 
 -18   5   6       49.16       63.53     10.79 o 
 -17   5   6       35.45        1.10     23.28 o 
 -16   5   6        1.37       16.38      8.29 o 
 -15   5   6       41.98       42.46      8.79 o 
 -14   5   6       79.32       54.74      8.79 o 
 -13   5   6        8.49        9.59      7.49 o 
 -12   5   6      439.77      445.24     30.57 o 
 -11   5   6       73.69       84.51      8.69 o 
 -10   5   6      189.73      171.42     12.19 o 
  -9   5   6      896.03      889.78     47.55 o 
  -8   5   6        0.25        1.70      9.79 o 
  -7   5   6      530.90      526.76     30.57 o 
  -6   5   6      101.47       85.61      6.09 o 
  -5   5   6       54.96       49.05      4.60 o 
  -4   5   6       28.14       29.97      3.70 o 
  -3   5   6        7.99       15.28      4.30 o 
  -2   5   6      279.32      287.20     17.78 o 
  -1   5   6        0.16        5.99      4.20 o 
   0   5   6      192.37      178.72      9.99 o 
   1   5   6      215.67      231.56     14.09 o 
   2   5   6        9.01       11.59      3.60 o 
   3   5   6       23.11       28.37      4.10 o 
   4   5   6      436.64      421.07     23.98 o 
   5   5   6       54.32       52.65      4.50 o 
   6   5   6       58.10       44.95      6.79 o 
   7   5   6      114.06      131.66     10.09 o 
   8   5   6      121.43      110.69      9.79 o 
   9   5   6        0.49        0.90     15.98 o 
  10   5   6        0.64        3.70     16.48 o 
  11   5   6       28.96       33.96      7.99 o 
  12   5   6        0.69        3.20     18.48 o 
  13   5   6       13.00       18.08     19.78 o 
 -17   6   6       15.30       16.28      9.59 o 
 -16   6   6        3.95       -1.10     18.78 o 
 -15   6   6       13.53        9.89      8.29 o 
 -14   6   6       24.48       27.47      8.09 o 
 -13   6   6      112.23      125.37     10.89 o 
 -12   6   6      110.19       93.90      9.49 o 
 -11   6   6        0.66      -16.98     16.98 o 
 -10   6   6        7.19       10.99     15.48 o 
  -9   6   6       36.36       36.56      7.29 o 
  -8   6   6       34.15       38.16      6.79 o 
  -7   6   6       64.76       57.64      4.70 o 
  -6   6   6      145.07      142.85      8.39 o 
  -5   6   6       64.19       74.32      5.19 o 
  -4   6   6       32.50       38.86      4.40 o 
  -3   6   6       87.48       79.42      5.79 o 
  -2   6   6       87.17       87.21      6.19 o 
  -1   6   6       94.65       97.60      6.59 o 
   0   6   6       38.83       33.57      3.60 o 
   1   6   6       84.91       83.51      5.49 o 
   2   6   6       26.90       26.47      3.60 o 
   3   6   6       45.55       12.59     14.49 o 
   4   6   6       19.66       -5.79     15.88 o 
   5   6   6       86.74       80.52      8.39 o 
   6   6   6        7.18        7.89      6.79 o 
   7   6   6        1.25        6.99      6.69 o 
   8   6   6        2.55       -0.90     16.58 o 
   9   6   6        0.52      -16.88     16.88 o 
  10   6   6        0.62        7.09     16.68 o 
  11   6   6        4.57       -1.10     18.98 o 
  12   6   6       13.99        7.99     20.78 o 
 -15   7   6       14.43       13.69     19.58 o 
 -14   7   6        0.00        8.59     17.58 o 
 -13   7   6       10.80        8.19     19.18 o 
 -12   7   6        1.19        3.90     17.78 o 
 -11   7   6       26.23       29.17      7.79 o 
 -10   7   6       53.12       46.85      7.89 o 
  -9   7   6       47.08       45.15      7.79 o 
  -8   7   6       72.82       73.92      8.79 o 
  -7   7   6      259.54      226.27     16.88 o 
  -6   7   6       24.47       29.67      6.99 o 
  -5   7   6       72.78       73.52      8.09 o 
  -4   7   6       19.09       18.18      6.49 o 
  -3   7   6        9.04        4.10      5.79 o 
  -2   7   6        9.24       22.28      6.29 o 
  -1   7   6      734.39      705.17     44.85 o 
   0   7   6       13.80       14.09      5.99 o 
   1   7   6      288.88      280.31     19.18 o 
   2   7   6      111.16      111.68      9.59 o 
   3   7   6       52.66       51.55      7.59 o 
   4   7   6      106.39       96.00      9.19 o 
   5   7   6       44.13       43.36      7.59 o 
   6   7   6        3.22        7.49      7.09 o 
   7   7   6        6.21      -16.98     16.98 o 
   8   7   6        2.40        0.00     16.98 o 
   9   7   6        0.02        1.00     18.08 o 
  10   7   6        0.40      -11.09     19.48 o 
  11   7   6        3.62       15.18     19.98 o 
 -14   8   6        0.58        3.60     20.78 o 
 -13   8   6        1.34       30.97      9.09 o 
 -12   8   6        1.16      -17.38     18.88 o 
 -11   8   6        2.10       13.59     16.98 o 
 -10   8   6       35.29       37.96      8.69 o 
  -9   8   6       70.51       66.73      8.99 o 
  -8   8   6        0.02      -13.99     16.58 o 
  -7   8   6        3.16        7.29     15.78 o 
  -6   8   6        0.92        3.90      6.99 o 
  -5   8   6       50.60       45.85      7.69 o 
  -4   8   6       51.26       49.45      7.49 o 
  -3   8   6       55.54       50.25      7.79 o 
  -2   8   6       36.00       54.54      7.59 o 
  -1   8   6       42.45       50.05      7.39 o 
   0   8   6      138.43      137.06      9.09 o 
   1   8   6        6.06      -17.68     17.68 o 
   2   8   6       84.98       83.01      8.59 o 
   3   8   6       30.21      -18.28     18.28 o 
   4   8   6        0.61      -17.08     17.18 o 
   5   8   6      154.50      -32.37     32.37 o 
   6   8   6        1.80        9.19     17.08 o 
   7   8   6      176.21      188.21     14.09 o 
   8   8   6       18.56       12.29     19.08 o 
   9   8   6        0.22        9.59      8.79 o 
 -11   9   6       14.00       30.07      9.29 o 
 -10   9   6       39.43       55.84      9.69 o 
  -9   9   6        3.52       17.48     17.88 o 
  -8   9   6        0.08       -1.10     17.38 o 
  -7   9   6       14.71       29.97      7.89 o 
  -6   9   6        2.77        8.09     16.18 o 
  -5   9   6        3.59      -19.08     19.08 o 
  -4   9   6        1.26       16.08      7.49 o 
  -3   9   6       12.86       17.58     18.28 o 
  -2   9   6      154.41      140.46     11.39 o 
  -1   9   6       15.77       21.68      7.59 o 
   0   9   6       42.21       37.36      5.99 o 
   1   9   6        0.03        2.00     17.08 o 
   2   9   6        1.60        4.10     17.78 o 
   3   9   6       19.83       29.57      8.19 o 
   4   9   6       24.04       31.87      8.59 o 
   5   9   6        1.76        1.10     19.98 o 
   6   9   6       21.94       27.77      9.29 o 
   7   9   6       20.13        8.29     21.48 o 
  -8  10   6        5.46      -23.28     23.28 o 
  -7  10   6        8.84        0.00     19.28 o 
  -6  10   6        5.44       -4.60     20.48 o 
  -5  10   6       14.44        6.79      8.69 o 
  -4  10   6       28.89        5.59     19.88 o 
  -3  10   6        6.32       16.98      8.59 o 
  -2  10   6       29.30        3.40     20.98 o 
  -1  10   6        7.98       14.39      8.29 o 
   0  10   6        5.55       -8.89     13.59 o 
   1  10   6        0.34      -20.38     20.38 o 
   2  10   6       36.75       45.35      9.49 o 
   3  10   6        2.05      -20.58     20.58 o 
 -20   1   7        1.57      -12.59     22.58 o 
 -19   1   7       17.13       17.28      9.39 o 
 -18   1   7       37.74       13.79     20.38 o 
 -17   1   7        1.84        6.69      8.09 o 
 -16   1   7       57.87       55.24      8.89 o 
 -15   1   7       25.79       45.95      8.19 o 
 -14   1   7        2.96       14.98     15.58 o 
 -13   1   7      130.73      124.67      7.69 o 
 -12   1   7        4.27        6.39     10.09 o 
 -11   1   7      184.14      192.50     11.49 o 
 -10   1   7      159.70      161.13      9.69 o 
  -9   1   7      312.93      298.19     18.28 o 
  -8   1   7      168.92      163.93     10.09 o 
  -7   1   7       78.83       76.52      4.89 o 
  -6   1   7       84.50       72.33      4.70 o 
  -5   1   7      149.42      170.92     10.39 o 
  -4   1   7     1433.63     1407.75     72.33 o 
  -3   1   7       56.64       58.34      3.90 o 
  -2   1   7        1.76        0.90      5.39 o 
  -1   1   7     1276.81     1270.99     65.53 o 
   0   1   7     3831.03     4101.47    206.09 o 
   1   1   7     5562.11     6254.75    314.78 o 
   2   1   7        7.28        1.80      6.19 o 
   3   1   7      816.32      901.37     47.75 o 
   4   1   7        0.01        0.50      6.79 o 
   5   1   7       21.53       16.28      3.60 o 
   6   1   7       48.18       34.06      5.79 o 
   7   1   7      217.12      213.88     13.09 o 
   8   1   7       53.95       56.94      4.80 o 
   9   1   7      452.10      435.95     29.97 o 
  10   1   7       15.35       12.59      7.09 o 
  11   1   7        1.74       12.89      7.19 o 
  12   1   7       49.08        5.59     19.28 o 
  13   1   7        0.78       11.39      8.09 o 
  14   1   7        4.06       16.58      8.79 o 
  15   1   7        1.09      -23.68     23.68 o 
 -20   2   7        2.19        2.30     24.18 o 
 -19   2   7        4.97      -23.28     23.28 o 
 -18   2   7        0.77       -4.99     19.78 o 
 -17   2   7        5.09        1.90     18.58 o 
 -16   2   7       13.73        6.09     18.58 o 
 -15   2   7      116.97      106.89     10.29 o 
 -14   2   7      264.76      280.91     19.88 o 
 -13   2   7      171.83      160.13      9.29 o 
 -12   2   7        0.25        5.79     10.49 o 
 -11   2   7       25.08       21.98      5.69 o 
 -10   2   7      532.62      524.76     30.37 o 
  -9   2   7       62.83       68.83      5.19 o 
  -8   2   7      477.43      468.72     26.67 o 
  -7   2   7     3043.95     3143.86    159.54 o 
  -6   2   7       54.24       48.85      3.90 o 
  -5   2   7     3320.50     3536.85    178.92 o 
  -4   2   7      366.42      355.83     20.48 o 
  -3   2   7      120.96      119.28      7.29 o 
  -2   2   7      265.71      265.63     16.18 o 
  -1   2   7      109.94      113.18      6.89 o 
   0   2   7       79.80       89.11      4.99 o 
   1   2   7      947.51      963.91     50.65 o 
   2   2   7        4.67        8.69      3.70 o 
   3   2   7       12.32       11.89      3.00 o 
   4   2   7      421.86      435.55     25.77 o 
   5   2   7       39.03       36.36      4.30 o 
   6   2   7      293.56      329.86     20.18 o 
   7   2   7      334.63      344.05     19.78 o 
   8   2   7      347.62      371.42     25.87 o 
   9   2   7      592.57      594.69     40.16 o 
  10   2   7       16.79       19.48      7.19 o 
  11   2   7        0.81       -7.99     16.68 o 
  12   2   7       46.25       40.66      8.69 o 
  13   2   7        0.97        4.10     17.18 o 
  14   2   7        7.02       -4.40     18.88 o 
 -19   3   7        0.49       14.58     22.18 o 
 -18   3   7       24.83       28.37      9.29 o 
 -17   3   7       33.76       40.66      9.09 o 
 -16   3   7       29.76       39.16      8.29 o 
 -15   3   7        4.19        0.30      7.79 o 
 -14   3   7       30.99       -0.80     18.18 o 
 -13   3   7      379.23      369.22     25.97 o 
 -12   3   7      478.84      477.21     27.27 o 
 -11   3   7       58.39       55.24      5.39 o 
 -10   3   7      105.64      124.77      7.89 o 
  -9   3   7       28.88       31.37      4.20 o 
  -8   3   7       94.88      106.09      6.69 o 
  -7   3   7       63.25       77.62      5.29 o 
  -6   3   7      487.59      493.19     27.87 o 
  -5   3   7       41.49       36.86      3.60 o 
  -4   3   7       18.09        9.99      2.70 o 
  -3   3   7      196.17      199.59     12.09 o 
  -2   3   7       31.20       20.98      3.80 o 
  -1   3   7      987.96      984.58     51.85 o 
   0   3   7      156.82      189.40     10.59 o 
   1   3   7       61.11       61.84      4.50 o 
   2   3   7        3.93        2.70      7.29 o 
   3   3   7       75.45       74.82      5.29 o 
   4   3   7       24.23       28.87      3.90 o 
   5   3   7      138.01      150.44      8.99 o 
   6   3   7       40.08       41.86      4.89 o 
   7   3   7        0.85        1.90      5.19 o 
   8   3   7      366.90      361.73     25.17 o 
   9   3   7      200.61      203.39     14.19 o 
  10   3   7        0.30        2.80      7.19 o 
  11   3   7       19.86       -0.90     18.48 o 
  12   3   7        3.09       -5.69      7.99 o 
  13   3   7        2.60       15.98     18.38 o 
  14   3   7        1.94      -13.69     20.38 o 
 -19   4   7       25.49       50.45     10.19 o 
 -18   4   7       18.14        1.10     21.08 o 
 -17   4   7        0.96      -21.58     21.58 o 
 -16   4   7      105.52      108.69     10.99 o 
 -15   4   7      182.48      179.12     13.29 o 
 -14   4   7        0.39       12.59     17.88 o 
 -13   4   7      513.08      495.69     34.86 o 
 -12   4   7      829.66      864.81     53.15 o 
 -11   4   7        8.86       15.58      5.59 o 
 -10   4   7      272.05      269.72     15.68 o 
  -9   4   7      519.26      516.47     30.27 o 
  -8   4   7      192.70      196.90     12.09 o 
  -7   4   7      306.74      289.80     17.78 o 
  -6   4   7       34.74       33.67      3.90 o 
  -5   4   7       54.75       55.44      4.50 o 
  -4   4   7      154.66      145.35      8.69 o 
  -3   4   7        4.91        2.10      3.90 o 
  -2   4   7      683.57      680.20     37.16 o 
  -1   4   7      562.35      532.55     30.07 o 
   0   4   7     1098.66     1063.10     54.74 o 
   1   4   7      515.79      521.36     29.67 o 
   2   4   7        0.91        3.60      7.69 o 
   3   4   7       30.21       36.96      4.20 o 
   4   4   7       90.95       75.82      5.79 o 
   5   4   7       71.45       69.53      5.09 o 
   6   4   7       88.85       94.80      8.49 o 
   7   4   7        0.32        4.00      6.49 o 
   8   4   7       49.55       53.54      7.89 o 
   9   4   7      119.02      117.48     10.19 o 
  10   4   7       38.14       37.66      8.09 o 
  11   4   7        7.78       -4.89     18.58 o 
  12   4   7        5.15        7.29     17.98 o 
  13   4   7        0.41        2.20     20.08 o 
 -18   5   7       10.00        9.39     22.08 o 
 -17   5   7       23.01      -19.68     21.78 o 
 -16   5   7       31.64       17.38      8.59 o 
 -15   5   7       83.36       66.53      9.59 o 
 -14   5   7       16.13       36.36      7.99 o 
 -13   5   7       69.28       69.73      8.69 o 
 -12   5   7        1.16       -2.40     15.68 o 
 -11   5   7        0.27       -9.09     15.58 o 
 -10   5   7      154.17      142.75     10.29 o 
  -9   5   7       95.65       82.91      5.69 o 
  -8   5   7      333.03      338.85     19.38 o 
  -7   5   7       56.27       62.44      5.29 o 
  -6   5   7      257.19      252.34     15.28 o 
  -5   5   7      206.55      173.42     10.59 o 
  -4   5   7        6.00       12.59      4.70 o 
  -3   5   7      561.00      572.21     32.47 o 
  -2   5   7       10.42        9.39      4.50 o 
  -1   5   7        1.47        3.30      8.19 o 
   0   5   7       62.75       75.72      4.70 o 
   1   5   7       14.96       20.98      4.99 o 
   2   5   7       98.82      101.80      6.79 o 
   3   5   7      302.55      312.08     18.08 o 
   4   5   7       14.98       26.77      5.39 o 
   5   5   7      674.33      707.77     44.55 o 
   6   5   7       44.71       37.96      7.49 o 
   7   5   7       12.20       14.98      6.89 o 
   8   5   7       22.66       23.48      7.49 o 
   9   5   7        0.00      -13.79     16.28 o 
  10   5   7        3.97        4.00      7.39 o 
  11   5   7       32.92       40.36      8.59 o 
  12   5   7       22.29      -13.39     20.98 o 
  13   5   7        3.50        5.99      9.39 o 
 -17   6   7       13.97        8.29     21.88 o 
 -16   6   7        1.14      -17.78     21.58 o 
 -15   6   7        7.40        7.39     17.98 o 
 -14   6   7        7.19       13.29      7.69 o 
 -13   6   7       30.59       42.96      8.09 o 
 -12   6   7        2.82       -1.70      7.39 o 
 -11   6   7       16.15       23.78      7.29 o 
 -10   6   7       15.76        3.20     17.18 o 
  -9   6   7      944.30      965.50     58.44 o 
  -8   6   7       28.07       42.16      7.09 o 
  -7   6   7      143.28      134.16      9.89 o 
  -6   6   7       26.62       32.07      3.80 o 
  -5   6   7       21.38       28.27      4.10 o 
  -4   6   7        2.15        4.80      4.80 o 
  -3   6   7        9.88        5.79      4.70 o 
  -2   6   7        4.16        1.50      7.39 o 
  -1   6   7       60.78       53.25      4.40 o 
   0   6   7      128.52      130.17      7.09 o 
   1   6   7        5.30       -7.79      7.79 o 
   2   6   7        3.76        9.29     13.39 o 
   3   6   7      300.59      313.58     22.08 o 
   4   6   7      250.74      236.76     16.88 o 
   5   6   7      312.44      329.46     22.28 o 
   6   6   7       14.91       15.68      6.89 o 
   7   6   7        3.14       -5.39     15.18 o 
   8   6   7        0.04       -8.49     16.68 o 
   9   6   7       38.28       45.75      8.59 o 
  10   6   7        4.34       14.88     17.38 o 
  11   6   7        6.41        8.99     21.08 o 
  12   6   7        7.46      -22.98     22.98 o 
 -15   7   7       16.58       13.69     19.88 o 
 -14   7   7       12.87        8.09      8.39 o 
 -13   7   7       21.39       23.78      8.59 o 
 -12   7   7       41.13        5.89     19.08 o 
 -11   7   7       14.23       16.28      7.69 o 
 -10   7   7      111.67       92.30      9.89 o 
  -9   7   7        8.87        8.09      7.09 o 
  -8   7   7       51.93       43.85      7.89 o 
  -7   7   7      242.50      224.07     17.08 o 
  -6   7   7      124.04      119.48      9.99 o 
  -5   7   7       61.25       55.04      7.59 o 
  -4   7   7       33.52       33.67      7.29 o 
  -3   7   7       24.03       24.97      6.79 o 
  -2   7   7        4.43       -8.39     15.28 o 
  -1   7   7       56.54       65.03      7.59 o 
   0   7   7        6.96       24.18      6.19 o 
   1   7   7        0.38        2.80      6.49 o 
   2   7   7       47.51       35.66      7.39 o 
   3   7   7       25.58       11.79     15.48 o 
   4   7   7      102.26       88.21      9.39 o 
   5   7   7        0.45        9.09     16.28 o 
   6   7   7       49.16       47.85      8.29 o 
   7   7   7        0.08        3.00     16.48 o 
   8   7   7        1.12       -3.10     17.88 o 
   9   7   7        3.06       -7.69     19.08 o 
  10   7   7       51.31       72.33     10.39 o 
 -14   8   7        1.15       16.78     21.08 o 
 -13   8   7       14.64       31.87      8.89 o 
 -12   8   7       10.54       10.99     20.08 o 
 -11   8   7        5.84        6.29     18.48 o 
 -10   8   7        0.75        4.10     16.98 o 
  -9   8   7        1.07       -8.79     16.68 o 
  -8   8   7       13.72        4.70     17.08 o 
  -7   8   7       22.69       29.57      7.49 o 
  -6   8   7       43.32       38.16      7.69 o 
  -5   8   7       83.18       91.41      8.99 o 
  -4   8   7        1.37      -11.39     15.88 o 
  -3   8   7        7.19       12.09      6.79 o 
  -2   8   7       64.59       65.83      8.09 o 
  -1   8   7      100.91      101.00      9.39 o 
   0   8   7        1.32        3.80      6.49 o 
   1   8   7       76.33       76.32      8.89 o 
   2   8   7        6.31        7.49     15.88 o 
   3   8   7       27.18       32.37      7.69 o 
   4   8   7        0.59       12.89      7.39 o 
   5   8   7        0.02        7.19     17.38 o 
   6   8   7        5.61        6.39     18.48 o 
   7   8   7        0.30      -17.78     20.98 o 
   8   8   7        0.30      -12.79     20.88 o 
 -11   9   7        1.95       -2.40     21.28 o 
 -10   9   7       17.21       15.98     19.98 o 
  -9   9   7       39.97       19.88     21.18 o 
  -8   9   7       10.45        4.30     17.98 o 
  -7   9   7        0.02       -3.20     18.18 o 
  -6   9   7       17.13      -17.38     17.38 o 
  -5   9   7       35.70       35.06      8.19 o 
  -4   9   7       56.85       55.54      8.69 o 
  -3   9   7      136.66      150.34     11.89 o 
  -2   9   7       40.55       13.19      8.19 o 
  -1   9   7       61.10       53.64      8.59 o 
   0   9   7        9.81       16.28     12.89 o 
   1   9   7        3.73       -7.29     18.78 o 
   2   9   7       20.68       23.38      7.89 o 
   3   9   7        0.64       -1.70      7.99 o 
   4   9   7       41.88       48.55      9.89 o 
   5   9   7        7.51        0.50      8.89 o 
   6   9   7       27.30       35.66      9.79 o 
  -7  10   7        1.67      -11.89     20.58 o 
  -6  10   7        8.80      -19.28     19.28 o 
  -5  10   7       20.70      -11.39     11.39 o 
  -4  10   7        2.15       -8.09     19.68 o 
  -3  10   7       13.76       13.29      9.09 o 
  -2  10   7        0.10       12.59     19.18 o 
  -1  10   7        0.34       -6.89     18.28 o 
   0  10   7        8.51       -4.60     13.59 o 
   1  10   7        3.24       -5.89     19.58 o 
   2  10   7        3.40        8.39     19.48 o 
 -20   0   8        0.04      -22.38     22.38 o 
 -19   0   8       33.82       33.27      9.79 o 
 -18   0   8       99.87      105.19     11.39 o 
 -17   0   8        0.04       -1.80     17.88 o 
 -16   0   8       26.11        5.89     19.68 o 
 -15   0   8       13.30       10.89     17.78 o 
 -14   0   8      331.50      309.68     21.88 o 
 -13   0   8      253.33      235.86     13.59 o 
 -12   0   8      203.60      176.22     10.99 o 
 -11   0   8      256.86      269.22     16.38 o 
 -10   0   8       21.21       22.38      4.50 o 
  -9   0   8      306.15      296.09     17.88 o 
  -8   0   8     1317.03     1247.11     65.13 o 
  -7   0   8      822.10      785.49     41.86 o 
  -6   0   8      555.48      578.80     31.47 o 
  -5   0   8     1379.45     1288.87     66.63 o 
  -4   0   8      759.63      773.70     40.96 o 
  -3   0   8     2148.89     2074.56    105.79 o 
  -2   0   8     2391.98     2495.43    126.77 o 
  -1   0   8      564.48      630.05     33.87 o 
   0   0   8      518.17      636.44     33.07 o 
   1   0   8      878.74     1002.27     52.65 o 
   2   0   8      411.34      389.40     22.58 o 
   3   0   8      212.69      229.06     13.89 o 
   4   0   8       41.83       45.05      4.20 o 
   5   0   8       85.25       88.81      6.39 o 
   6   0   8      571.38      573.51     33.07 o 
   7   0   8      250.01      250.94     14.49 o 
   8   0   8      282.23      260.23     18.28 o 
   9   0   8       24.78       33.96      7.39 o 
  10   0   8      108.07      110.69      9.99 o 
  11   0   8      205.94      217.98     16.28 o 
  12   0   8        0.00      -16.58     18.48 o 
  13   0   8       12.11      -14.78     20.78 o 
  14   0   8        1.82      -10.19     21.98 o 
 -20   1   8       35.07       12.59     24.97 o 
 -19   1   8        0.07       11.69     20.08 o 
 -18   1   8        1.80      -16.78     21.68 o 
 -17   1   8       78.10       86.41      9.99 o 
 -16   1   8       27.22       35.36      8.29 o 
 -15   1   8        5.95        0.00     17.08 o 
 -14   1   8       35.40       37.46      7.89 o 
 -13   1   8      589.46      603.98     33.77 o 
 -12   1   8       86.35       83.01      6.39 o 
 -11   1   8      159.01      165.53      9.89 o 
 -10   1   8      544.16      550.93     31.47 o 
  -9   1   8       63.43       67.13      5.09 o 
  -8   1   8       22.49       16.48      3.30 o 
  -7   1   8       22.93       24.87      3.30 o 
  -6   1   8      680.24      704.17     37.86 o 
  -5   1   8       24.31       27.97      3.00 o 
  -4   1   8      809.55      844.63     44.65 o 
  -3   1   8      439.41      479.21     26.57 o 
  -2   1   8       63.23       90.01      5.49 o 
  -1   1   8      138.50      169.43     10.39 o 
   0   1   8     1913.49     1922.02     97.30 o 
   1   1   8     1823.42     2026.51    103.79 o 
   2   1   8      680.25      713.16     38.56 o 
   3   1   8      242.90      245.95     14.98 o 
   4   1   8       66.26       65.33      4.99 o 
   5   1   8       12.56       12.39      4.99 o 
   6   1   8       20.72       10.49      5.39 o 
   7   1   8      421.55      426.46     24.37 o 
   8   1   8       10.19        2.10      6.79 o 
   9   1   8       64.64       84.61      8.59 o 
  10   1   8       68.11       71.03      8.79 o 
  11   1   8       64.62       57.24      8.89 o 
  12   1   8        1.20       14.19      7.79 o 
  13   1   8        3.01        3.20     19.38 o 
  14   1   8        0.00       -7.99     21.08 o 
 -20   2   8        4.90       11.19     10.09 o 
 -19   2   8        1.80       12.19      9.39 o 
 -18   2   8        6.31       11.69      8.59 o 
 -17   2   8        3.30       -7.49     18.08 o 
 -16   2   8        1.82      -11.39     18.18 o 
 -15   2   8       80.38       73.22      9.09 o 
 -14   2   8      189.82      193.30     13.29 o 
 -13   2   8       94.27       90.81      8.69 o 
 -12   2   8        1.57        1.90      5.19 o 
 -11   2   8        2.91       -9.99      9.99 o 
 -10   2   8        6.96       -5.89      9.29 o 
  -9   2   8        1.64       -5.49      8.49 o 
  -8   2   8       80.05       77.12      5.39 o 
  -7   2   8       60.16       66.33      4.80 o 
  -6   2   8      144.31      163.93     10.09 o 
  -5   2   8        6.76       31.87      4.10 o 
  -4   2   8      413.73      408.58     23.38 o 
  -3   2   8     2326.50     2403.22    122.47 o 
  -2   2   8       92.47       93.30      5.69 o 
  -1   2   8      260.77      297.69     18.08 o 
   0   2   8     1516.60     1671.58     84.81 o 
   1   2   8       39.54       40.26      3.80 o 
   2   2   8      283.71      293.20     17.88 o 
   3   2   8       77.89       73.42      5.29 o 
   4   2   8      304.14      301.69     18.28 o 
   5   2   8      763.36      749.73     41.56 o 
   6   2   8      564.81      600.98     33.27 o 
   7   2   8       35.83       40.66      6.89 o 
   8   2   8       89.53       91.81      8.89 o 
   9   2   8       68.78       76.52      8.59 o 
  10   2   8       15.90       22.28      7.39 o 
  11   2   8      101.45      101.99     10.29 o 
  12   2   8        5.12       13.19     18.08 o 
  13   2   8        5.71       -5.39     19.28 o 
  14   2   8        0.91       -1.20     20.58 o 
 -19   3   8       38.91       45.05     10.29 o 
 -18   3   8        6.10      -20.08     20.08 o 
 -17   3   8        2.27        2.90     18.78 o 
 -16   3   8      113.92      112.48     10.79 o 
 -15   3   8      582.02      620.36     42.66 o 
 -14   3   8      163.62      142.65     11.29 o 
 -13   3   8      161.55      165.43     12.19 o 
 -12   3   8       32.38       29.77      6.69 o 
 -11   3   8       39.59       34.76      4.70 o 
 -10   3   8      100.93      109.49      7.19 o 
  -9   3   8       26.42       28.97      4.10 o 
  -8   3   8      159.89      178.92     10.69 o 
  -7   3   8      200.12      211.08     12.79 o 
  -6   3   8       41.48       39.26      3.90 o 
  -5   3   8       16.52       15.18      3.20 o 
  -4   3   8       62.99       65.13      4.60 o 
  -3   3   8      299.07      281.91     17.28 o 
  -2   3   8     2571.04     2629.49    134.06 o 
  -1   3   8      220.49      261.63     15.68 o 
   0   3   8      283.43      289.90     16.18 o 
   1   3   8        3.79       12.19      3.20 o 
   2   3   8       92.35       92.11      6.09 o 
   3   3   8       85.43       87.41      5.99 o 
   4   3   8       55.73       54.94      4.89 o 
   5   3   8      204.58      195.30     11.29 o 
   6   3   8     1532.47     1490.76     83.51 o 
   7   3   8        0.11        6.69     15.88 o 
   8   3   8      256.66      246.15     17.18 o 
   9   3   8       50.64       51.25      7.99 o 
  10   3   8       20.81       -9.99     17.08 o 
  11   3   8       35.31       40.46      8.29 o 
  12   3   8        6.29        9.49     18.98 o 
  13   3   8        2.73       15.78     18.98 o 
 -19   4   8       11.51      -24.18     24.18 o 
 -18   4   8        4.55        9.99     20.58 o 
 -17   4   8        0.08      -12.39     19.18 o 
 -16   4   8       64.11       57.74      9.29 o 
 -15   4   8      160.36      168.43     12.89 o 
 -14   4   8       27.91       31.17      7.89 o 
 -13   4   8        3.38      -13.49     17.08 o 
 -12   4   8      111.06      114.98      9.79 o 
 -11   4   8        3.91       13.29      6.19 o 
 -10   4   8       22.79       20.58      4.10 o 
  -9   4   8      101.13      108.49      7.09 o 
  -8   4   8       84.49       75.22      5.79 o 
  -7   4   8       92.82       89.71      6.09 o 
  -6   4   8      225.16      206.39     12.89 o 
  -5   4   8      131.56      116.78      7.19 o 
  -4   4   8        1.51        7.89      4.30 o 
  -3   4   8      949.20      948.62     50.85 o 
  -2   4   8      103.82      120.08      7.39 o 
  -1   4   8        8.61       -5.29      8.29 o 
   0   4   8        0.17       -0.90      3.90 o 
   1   4   8      147.74      142.95      8.89 o 
   2   4   8       13.94       13.79      4.80 o 
   3   4   8      248.17      271.62     16.58 o 
   4   4   8      377.22      372.62     21.48 o 
   5   4   8        8.10       21.88      6.19 o 
   6   4   8      447.07      495.49     34.76 o 
   7   4   8        0.02        0.80     15.18 o 
   8   4   8       94.07       80.92      9.09 o 
   9   4   8        9.68      -17.68     17.68 o 
  10   4   8       15.86      -18.58     18.58 o 
  11   4   8       11.89       10.49      8.09 o 
  12   4   8        3.97        2.20     19.18 o 
  13   4   8        1.01        8.29     21.68 o 
 -18   5   8        0.00       -5.89     22.58 o 
 -17   5   8       16.41       16.48     21.78 o 
 -16   5   8        5.44       -5.19     19.68 o 
 -15   5   8        2.31        9.69      7.69 o 
 -14   5   8        1.63      -18.28     18.28 o 
 -13   5   8       16.68       12.09     16.58 o 
 -12   5   8       46.46       49.95      7.49 o 
 -11   5   8        0.48       -8.49     16.38 o 
 -10   5   8        4.46        3.10      6.19 o 
  -9   5   8       38.24       32.37      6.59 o 
  -8   5   8      383.06      401.89     23.18 o 
  -7   5   8       30.70       36.26      3.80 o 
  -6   5   8       29.28       34.36      4.20 o 
  -5   5   8       21.95       24.18      4.10 o 
  -4   5   8      182.40      189.60     11.59 o 
  -3   5   8        1.69       -3.30      8.59 o 
  -2   5   8      308.12      287.50     17.58 o 
  -1   5   8      641.28      589.79     33.77 o 
   0   5   8       42.30       42.36      3.50 o 
   1   5   8       59.47       54.54      4.40 o 
   2   5   8       15.33        8.39      4.00 o 
   3   5   8       27.05       36.06      6.49 o 
   4   5   8       57.44       57.94      6.99 o 
   5   5   8      115.85      117.18      9.79 o 
   6   5   8       15.08       10.59     16.48 o 
   7   5   8        4.71        6.09     16.18 o 
   8   5   8        7.13      -16.48     17.68 o 
   9   5   8        8.27        7.79     17.88 o 
  10   5   8       15.41       25.47      7.89 o 
  11   5   8       29.77        2.20     20.78 o 
  12   5   8        0.50       -9.59      9.59 o 
 -17   6   8       19.34       -2.40     22.48 o 
 -16   6   8        3.75       16.78     19.68 o 
 -15   6   8        2.62       10.59     17.68 o 
 -14   6   8        0.11       14.98     17.58 o 
 -13   6   8        0.06       -0.90     15.78 o 
 -12   6   8       70.99       46.55      8.39 o 
 -11   6   8       57.44       69.63      8.29 o 
 -10   6   8       13.55       34.16      6.99 o 
  -9   6   8       18.34        7.09     16.18 o 
  -8   6   8       36.45       39.26      7.19 o 
  -7   6   8        0.29        1.70      5.99 o 
  -6   6   8        1.79        3.40      5.79 o 
  -5   6   8      149.89      146.75     10.99 o 
  -4   6   8       44.23       71.03      7.09 o 
  -3   6   8      583.57      566.12     31.67 o 
  -2   6   8        2.34       18.38      5.59 o 
  -1   6   8      274.67      253.24     17.68 o 
   0   6   8        4.97       17.58      4.10 o 
   1   6   8        0.76       -1.50     14.19 o 
   2   6   8      148.18      141.25     10.69 o 
   3   6   8      474.08      481.70     33.57 o 
   4   6   8       56.58       52.85      8.09 o 
   5   6   8       81.15       84.81      8.79 o 
   6   6   8        0.08      -16.98     16.98 o 
   7   6   8      104.93      111.19     10.29 o 
   8   6   8        0.82       -6.89      7.79 o 
   9   6   8       11.15       16.88      8.09 o 
  10   6   8       90.27      111.68     11.79 o 
  11   6   8      108.10      131.76     13.39 o 
 -15   7   8        4.97        2.30     19.48 o 
 -14   7   8       19.98        4.40     20.58 o 
 -13   7   8        2.51      -18.78     18.78 o 
 -12   7   8       17.54       14.98     17.38 o 
 -11   7   8       20.97       25.17      7.39 o 
 -10   7   8       51.02       57.14      8.29 o 
  -9   7   8       62.83       59.24      8.39 o 
  -8   7   8      133.06      124.97     10.69 o 
  -7   7   8       50.26       55.64      7.69 o 
  -6   7   8       50.82       61.74      7.89 o 
  -5   7   8      155.43      157.64     11.49 o 
  -4   7   8        0.84      -15.48     15.48 o 
  -3   7   8        6.20        4.00     14.78 o 
  -2   7   8        4.67      -12.69     14.78 o 
  -1   7   8      257.77      253.14     18.88 o 
   0   7   8       95.89      101.99      7.49 o 
   1   7   8       54.55       62.84      8.09 o 
   2   7   8       24.49        5.99     16.18 o 
   3   7   8       47.48       34.96      7.59 o 
   4   7   8        2.12       -6.49      7.29 o 
   5   7   8       21.55      -20.38     20.38 o 
   6   7   8        4.41       -8.99     17.18 o 
   7   7   8       16.17       38.26      7.99 o 
   8   7   8        0.45        9.89     19.68 o 
   9   7   8       19.31      -20.78     22.68 o 
 -13   8   8       33.68       15.78      9.79 o 
 -12   8   8        3.63      -17.78     20.98 o 
 -11   8   8       26.89       12.89     17.98 o 
 -10   8   8        1.05        9.29     18.48 o 
  -9   8   8       42.55       30.97      8.39 o 
  -8   8   8        1.89       10.69     16.48 o 
  -7   8   8       35.91       38.16      7.59 o 
  -6   8   8       17.95       20.78      7.09 o 
  -5   8   8       21.63       28.97      7.29 o 
  -4   8   8       18.92       12.79     16.78 o 
  -3   8   8      111.81      103.89      9.79 o 
  -2   8   8       42.16       27.27      7.99 o 
  -1   8   8      220.72      213.18     14.88 o 
   0   8   8        0.64        3.30     11.79 o 
   1   8   8       26.44       15.08      7.69 o 
   2   8   8        0.00        0.00     16.18 o 
   3   8   8       56.90       65.33      8.59 o 
   4   8   8        4.37       -2.10     18.18 o 
   5   8   8        0.01        8.59     17.08 o 
   6   8   8        3.89       -5.59     19.28 o 
   7   8   8       12.99       21.78      8.89 o 
 -11   9   8        3.21       11.99     21.88 o 
 -10   9   8        0.04       22.68      8.89 o 
  -9   9   8        2.10       -2.20     18.48 o 
  -8   9   8        8.44       18.28      8.19 o 
  -7   9   8        0.07       12.89     17.68 o 
  -6   9   8        1.75        3.20     16.88 o 
  -5   9   8        3.56      -18.48     18.48 o 
  -4   9   8       11.50       10.39     17.18 o 
  -3   9   8        9.06      -24.37     24.37 o 
  -2   9   8        2.83       10.99      7.49 o 
  -1   9   8        2.41       17.78     18.08 o 
   0   9   8        5.05       -0.20      7.49 o 
   1   9   8       21.54        9.69     18.18 o 
   2   9   8        0.15       -4.20      8.39 o 
   3   9   8       11.36      -20.38     20.38 o 
   4   9   8        9.85      -21.28     21.28 o 
   5   9   8       77.58       89.21     10.99 o 
  -6  10   8       39.02       35.26      9.99 o 
  -5  10   8       45.64       48.65     10.19 o 
  -4  10   8       17.54       23.08      9.19 o 
  -3  10   8       17.88        7.99      9.19 o 
  -2  10   8        0.00        7.09     19.18 o 
  -1  10   8        9.37       11.89     20.48 o 
   0  10   8        9.95       -1.80     15.88 o 
 -20   1   9       14.48       36.46     10.39 o 
 -19   1   9        0.50      -14.98     21.98 o 
 -18   1   9        0.25       14.88     18.68 o 
 -17   1   9        0.24      -18.48     18.48 o 
 -16   1   9      145.60      143.65     11.89 o 
 -15   1   9       24.73       19.08      7.69 o 
 -14   1   9      290.35      302.99     20.48 o 
 -13   1   9      291.67      301.09     20.78 o 
 -12   1   9      119.77      117.88      7.19 o 
 -11   1   9       38.66       32.87      5.79 o 
 -10   1   9       98.35      103.49      6.79 o 
  -9   1   9       11.30        2.10      4.80 o 
  -8   1   9       10.27        8.49      4.30 o 
  -7   1   9        3.70        6.39      3.90 o 
  -6   1   9       32.41       30.87      3.50 o 
  -5   1   9      506.97      572.41     31.47 o 
  -4   1   9       24.63       32.77      3.30 o 
  -3   1   9     1230.82     1359.20     70.43 o 
  -2   1   9      346.83      419.37     24.08 o 
  -1   1   9      750.44      795.58     42.56 o 
   0   1   9       24.38       29.27      2.60 o 
   1   1   9        2.25       -4.89      7.39 o 
   2   1   9      320.12      332.76     20.08 o 
   3   1   9      488.24      511.47     29.47 o 
   4   1   9        2.84        8.79      4.60 o 
   5   1   9      112.12      102.19      6.89 o 
   6   1   9       63.12       74.12      5.29 o 
   7   1   9        8.58        2.20      6.49 o 
   8   1   9       52.66       54.44      7.69 o 
   9   1   9       35.40       50.95      7.59 o 
  10   1   9        1.35      -17.18     17.18 o 
  11   1   9       60.08       60.24      8.89 o 
  12   1   9        0.23        6.29     17.98 o 
  13   1   9        1.49       -3.40      9.09 o 
 -20   2   9       54.44       16.38     25.77 o 
 -19   2   9       38.22       13.59     10.39 o 
 -18   2   9        8.55      -21.58     21.58 o 
 -17   2   9       54.29       44.45      8.99 o 
 -16   2   9       41.73       55.24      8.99 o 
 -15   2   9        0.03        1.70     17.18 o 
 -14   2   9       26.73       48.25      7.79 o 
 -13   2   9       60.92       72.33      7.79 o 
 -12   2   9       64.46       68.93      5.19 o 
 -11   2   9        1.23       -5.39      5.39 o 
 -10   2   9        7.74        7.29      9.39 o 
  -9   2   9        8.79       14.68      4.80 o 
  -8   2   9      176.36      208.88     12.59 o 
  -7   2   9      106.25      114.78      6.99 o 
  -6   2   9        1.10       -1.70      7.49 o 
  -5   2   9      684.34      618.06     33.96 o 
  -4   2   9        3.07        7.09      3.90 o 
  -3   2   9      267.84      293.90     17.78 o 
  -2   2   9      524.63      575.41     31.87 o 
  -1   2   9       19.96       -7.49      7.49 o 
   0   2   9      177.37      218.08     12.19 o 
   1   2   9        0.37       -0.40      7.69 o 
   2   2   9      215.30      241.25     15.18 o 
   3   2   9      124.75      126.17      7.89 o 
   4   2   9       40.43       31.57      4.40 o 
   5   2   9       13.06       13.79      4.00 o 
   6   2   9       25.20       22.18      6.29 o 
   7   2   9       61.69       51.85      7.89 o 
   8   2   9       10.00        4.89     15.38 o 
   9   2   9      104.17      104.19      9.99 o 
  10   2   9       48.52       59.44      8.49 o 
  11   2   9       54.49       53.94      8.99 o 
  12   2   9        3.38       -1.10     20.18 o 
  13   2   9        1.28       22.78      8.89 o 
 -19   3   9       22.65       13.39     10.19 o 
 -18   3   9       36.70       55.14      9.49 o 
 -17   3   9        1.69        9.49      8.19 o 
 -16   3   9        8.84       18.98      8.09 o 
 -15   3   9       11.37       -4.30     17.98 o 
 -14   3   9      200.60      213.38     15.88 o 
 -13   3   9       25.57       19.68      7.49 o 
 -12   3   9       86.17       95.00      8.59 o 
 -11   3   9        0.39       -3.90      5.19 o 
 -10   3   9      257.53      278.81     17.18 o 
  -9   3   9       48.63       48.25      4.80 o 
  -8   3   9       40.02       44.35      4.50 o 
  -7   3   9       36.12       25.37      3.90 o 
  -6   3   9      144.21      161.23      9.69 o 
  -5   3   9        1.65       -2.90      7.79 o 
  -4   3   9       59.90       75.32      5.29 o 
  -3   3   9     1869.71     1850.29     95.40 o 
  -2   3   9        5.00       15.08      4.40 o 
  -1   3   9      318.48      314.78     18.88 o 
   0   3   9       33.43       32.57      2.90 o 
   1   3   9      200.14      201.69     12.29 o 
   2   3   9       23.42       30.87      4.10 o 
   3   3   9       77.78       72.53      5.59 o 
   4   3   9       45.85       50.85      4.50 o 
   5   3   9      248.50      257.13     17.78 o 
   6   3   9       30.22       29.77      6.99 o 
   7   3   9        0.84      -14.29     15.08 o 
   8   3   9        0.54        3.30      6.89 o 
   9   3   9       68.68       75.12      8.79 o 
  10   3   9       21.13        1.00     18.38 o 
  11   3   9        1.32       -8.29     18.68 o 
  12   3   9        0.00       16.48      8.49 o 
 -19   4   9       30.87       11.89     22.88 o 
 -18   4   9        0.86      -12.29     19.88 o 
 -17   4   9        0.40        6.19      8.49 o 
 -16   4   9       18.13        2.00     18.48 o 
 -15   4   9        0.04      -13.79     18.08 o 
 -14   4   9        3.45       -9.49     17.28 o 
 -13   4   9        0.42      -16.08     16.08 o 
 -12   4   9       98.41      105.89      9.59 o 
 -11   4   9        2.64      -11.59     15.88 o 
 -10   4   9       38.36       37.26      4.20 o 
  -9   4   9      108.14      108.19      6.69 o 
  -8   4   9       12.42       -2.10      9.69 o 
  -7   4   9       60.63       52.35      4.89 o 
  -6   4   9       43.03       24.27      5.29 o 
  -5   4   9        2.79        0.50      4.60 o 
  -4   4   9      205.79      195.50     11.69 o 
  -3   4   9      138.52      146.25      8.89 o 
  -2   4   9        4.33        2.20      8.29 o 
  -1   4   9      218.14      203.89     12.39 o 
   0   4   9      329.19      294.60     15.98 o 
   1   4   9        3.07       -2.50      9.49 o 
   2   4   9      293.09      317.57     18.38 o 
   3   4   9     2349.64     2330.00    119.28 o 
   4   4   9       11.54       -5.69     16.48 o 
   5   4   9      621.39      602.88     40.76 o 
   6   4   9        9.58        7.09      6.79 o 
   7   4   9        0.33       19.78      6.49 o 
   8   4   9        0.10       -1.80     16.08 o 
   9   4   9        3.54       -2.80      7.39 o 
  10   4   9       48.82       35.56      8.79 o 
  11   4   9       13.35       11.39      8.69 o 
  12   4   9       28.90       15.68      9.79 o 
 -18   5   9       17.58        8.29     21.08 o 
 -17   5   9        0.17      -21.38     21.38 o 
 -16   5   9        8.64        1.00     18.88 o 
 -15   5   9       29.24        4.89     19.48 o 
 -14   5   9       12.71        5.59     17.98 o 
 -13   5   9       12.27        2.60     17.58 o 
 -12   5   9       82.46       75.32      8.69 o 
 -11   5   9      176.55      181.51     12.49 o 
 -10   5   9        0.03       12.09     14.29 o 
  -9   5   9      370.86      364.02     26.27 o 
  -8   5   9      179.72      209.78     14.58 o 
  -7   5   9        1.67        0.00      7.99 o 
  -6   5   9      303.73      321.67     18.48 o 
  -5   5   9      614.91      592.69     32.67 o 
  -4   5   9      127.90      116.98      6.99 o 
  -3   5   9     1063.85     1060.51     57.14 o 
  -2   5   9        1.64        2.00      4.70 o 
  -1   5   9       79.41       74.92      5.19 o 
   0   5   9       26.59       26.17      3.40 o 
   1   5   9      631.38      662.92     41.96 o 
   2   5   9       14.00        8.59     14.49 o 
   3   5   9       45.63       41.76      7.79 o 
   4   5   9       47.32       56.14      7.79 o 
   5   5   9      154.01      146.65     11.59 o 
   6   5   9      134.94      137.46     11.29 o 
   7   5   9      182.07      192.30     13.69 o 
   8   5   9       65.03       63.53      9.39 o 
   9   5   9        2.30       16.48      7.69 o 
  10   5   9       66.28       67.53     10.39 o 
  11   5   9        1.07        4.70     19.88 o 
 -17   6   9        8.79       -3.60     22.78 o 
 -16   6   9        0.38       -5.69     19.88 o 
 -15   6   9       26.74       22.08      8.39 o 
 -14   6   9       12.86       36.16      8.49 o 
 -13   6   9       28.25       23.58      7.99 o 
 -12   6   9       22.34       12.89     17.38 o 
 -11   6   9       23.62       27.27      7.69 o 
 -10   6   9       41.07       34.86      7.89 o 
  -9   6   9        0.05       -1.40      6.99 o 
  -8   6   9      107.03      105.19      9.29 o 
  -7   6   9       28.52       36.36      6.99 o 
  -6   6   9        6.16        0.00     13.79 o 
  -5   6   9       17.31       13.29      6.19 o 
  -4   6   9       62.39       55.64      7.19 o 
  -3   6   9       12.77        9.19      6.19 o 
  -2   6   9        4.73       -2.90     14.88 o 
  -1   6   9        3.86        3.00     14.49 o 
   0   6   9      554.98      544.04     32.87 o 
   1   6   9       36.53       29.07      7.39 o 
   2   6   9        0.98        5.59      6.49 o 
   3   6   9       98.04       98.60      9.79 o 
   4   6   9      127.14      107.29      9.89 o 
   5   6   9       90.00       91.41      9.29 o 
   6   6   9       42.60       42.36      8.39 o 
   7   6   9      339.59      401.19     28.87 o 
   8   6   9       82.93       88.81     10.29 o 
   9   6   9       11.44      -20.68     20.68 o 
  10   6   9       51.39       54.44     10.49 o 
 -15   7   9        0.39       11.39      8.79 o 
 -14   7   9        1.93      -15.58     20.68 o 
 -13   7   9       13.89      -15.98     19.28 o 
 -12   7   9        0.30      -17.38     17.38 o 
 -11   7   9        0.06       13.69     16.98 o 
 -10   7   9       13.76      -15.08     17.48 o 
  -9   7   9       52.96       54.44      8.39 o 
  -8   7   9        3.48        8.89     16.18 o 
  -7   7   9       34.77       58.54      7.69 o 
  -6   7   9        3.40       13.59     14.19 o 
  -5   7   9       35.26       32.57      7.29 o 
  -4   7   9       69.98       56.14      8.19 o 
  -3   7   9        8.22        2.10      6.79 o 
  -2   7   9       99.34       76.82      8.79 o 
  -1   7   9      222.68      203.39     13.99 o 
   0   7   9      282.16      277.81     16.28 o 
   1   7   9        2.55        9.49      6.99 o 
   2   7   9      272.58      277.01     17.68 o 
   3   7   9      130.76      122.97     10.79 o 
   4   7   9       94.61      101.80     10.29 o 
   5   7   9       43.67       30.87      8.29 o 
   6   7   9        0.72       -8.39     17.28 o 
   7   7   9       17.19      -12.09     20.78 o 
   8   7   9      120.26      111.68     12.29 o 
 -13   8   9        0.76       11.29      9.19 o 
 -12   8   9       23.47       33.07      9.19 o 
 -11   8   9        2.17       13.09     18.78 o 
 -10   8   9        7.07       -3.20     18.58 o 
  -9   8   9        0.11      -13.39     17.18 o 
  -8   8   9        1.86      -12.99     16.38 o 
  -7   8   9        9.79       -7.79     16.78 o 
  -6   8   9       40.46       31.27      8.19 o 
  -5   8   9       38.79       33.17      7.99 o 
  -4   8   9        3.26      -13.29     16.98 o 
  -3   8   9        0.01        9.49     14.78 o 
  -2   8   9        0.12      -10.39     16.78 o 
  -1   8   9       41.14       54.54      8.49 o 
   0   8   9       14.53       16.78      6.69 o 
   1   8   9       46.77       56.34      8.49 o 
   2   8   9        6.50        6.09     17.58 o 
   3   8   9        2.36       -9.39     16.88 o 
   4   8   9        0.04      -27.47     27.47 o 
   5   8   9        2.91       13.49     18.78 o 
   6   8   9        0.07       -5.09      9.09 o 
 -10   9   9       11.45       14.19     20.68 o 
  -9   9   9       14.65       21.88      9.29 o 
  -8   9   9        0.17        7.89     18.58 o 
  -7   9   9        8.83      -16.58     19.28 o 
  -6   9   9       19.47       15.68      8.49 o 
  -5   9   9        0.49      -15.08     18.48 o 
  -4   9   9       21.37       20.68      7.99 o 
  -3   9   9       11.57       16.08     17.98 o 
  -2   9   9        4.29        1.00      7.99 o 
  -1   9   9        3.88       20.08      7.79 o 
   0   9   9        1.71        8.59      7.29 o 
   1   9   9       22.43       23.08      8.69 o 
   2   9   9        1.25       -1.20     18.58 o 
   3   9   9        0.43       -5.89     19.08 o 
   4   9   9        8.06      -16.88     22.28 o 
 -20   0  10      140.10      171.12     14.78 o 
 -19   0  10       35.83       40.76      9.89 o 
 -18   0  10       53.18       49.45      9.49 o 
 -17   0  10      185.45      171.02     13.69 o 
 -16   0  10        4.30      -13.89     19.18 o 
 -15   0  10      212.26      212.28     14.49 o 
 -14   0  10      548.46      504.18     35.26 o 
 -13   0  10       88.61       88.41      8.59 o 
 -12   0  10        6.72       13.49      5.39 o 
 -11   0  10      162.07      168.43     10.09 o 
 -10   0  10        1.59       -1.60      8.59 o 
  -9   0  10      109.53      110.89      6.99 o 
  -8   0  10     1774.82     1741.80     90.21 o 
  -7   0  10       35.28       33.67      3.70 o 
  -6   0  10      317.87      318.07     19.18 o 
  -5   0  10      253.10      263.23     16.28 o 
  -4   0  10      103.24      114.88      7.09 o 
  -3   0  10      280.79      285.91     17.48 o 
  -2   0  10      397.41      373.71     21.98 o 
  -1   0  10      123.63      113.78      7.09 o 
   0   0  10       30.60       35.76      2.90 o 
   1   0  10      226.97      243.85     14.98 o 
   2   0  10      391.19      385.60     23.08 o 
   3   0  10      594.68      645.03     36.26 o 
   4   0  10       17.95       12.39      4.80 o 
   5   0  10      145.64      143.15     10.09 o 
   6   0  10        9.79       10.19     14.19 o 
   7   0  10      131.36      146.25     11.09 o 
   8   0  10      112.25      113.58     10.19 o 
   9   0  10      130.66      154.84     11.79 o 
  10   0  10       34.64       50.45      8.39 o 
  11   0  10      142.33      151.14     12.79 o 
  12   0  10       20.02       -2.20     20.08 o 
 -20   1  10       12.39       11.59     23.68 o 
 -19   1  10        0.04       -9.69     21.08 o 
 -18   1  10        8.28      -15.08     19.98 o 
 -17   1  10        4.13      -11.29     11.29 o 
 -16   1  10      111.56      113.68     10.89 o 
 -15   1  10      199.72      201.19     14.78 o 
 -14   1  10      104.41      115.48     10.19 o 
 -13   1  10       75.30       69.33      7.99 o 
 -12   1  10        1.31        6.99      4.00 o 
 -11   1  10       68.78       67.73      5.69 o 
 -10   1  10       36.47       40.96      4.50 o 
  -9   1  10        0.00        7.49      4.60 o 
  -8   1  10      439.11      470.71     27.47 o 
  -7   1  10      249.51      279.51     17.28 o 
  -6   1  10      115.19      132.16      7.89 o 
  -5   1  10      111.57      117.68      7.29 o 
  -4   1  10      110.21      104.89      6.49 o 
  -3   1  10      768.41      771.70     41.66 o 
  -2   1  10      122.37      135.96      8.29 o 
  -1   1  10      298.51      323.17     19.48 o 
   0   1  10      445.02      442.64     24.08 o 
   1   1  10       31.57       34.56      4.00 o 
   2   1  10      323.06      341.45     20.58 o 
   3   1  10        5.15        2.30      8.59 o 
   4   1  10       42.21       40.16      3.90 o 
   5   1  10       26.47       38.96      6.49 o 
   6   1  10       32.64       11.89     15.38 o 
   7   1  10      307.33      325.46     23.58 o 
   8   1  10       12.30        5.99     16.68 o 
   9   1  10      185.44      180.81     13.09 o 
  10   1  10        0.78        1.00     16.58 o 
  11   1  10        3.38       16.68     18.58 o 
  12   1  10        0.00      -12.29     20.58 o 
 -20   2  10        4.01       18.88     10.09 o 
 -19   2  10       10.38       17.68     21.68 o 
 -18   2  10        2.88      -20.38     20.38 o 
 -17   2  10       32.11       37.96      8.69 o 
 -16   2  10       95.87       93.90     10.39 o 
 -15   2  10        6.04        5.09     18.38 o 
 -14   2  10       12.18       14.19     17.08 o 
 -13   2  10        3.69        8.89     15.08 o 
 -12   2  10        4.65       -6.29     14.78 o 
 -11   2  10       34.58       41.06      4.20 o 
 -10   2  10       70.47       64.33      5.39 o 
  -9   2  10        0.38        4.30      3.70 o 
  -8   2  10       91.52       85.81      5.99 o 
  -7   2  10       95.16      110.89      7.09 o 
  -6   2  10      241.94      232.96     13.09 o 
  -5   2  10       36.56       47.35      4.20 o 
  -4   2  10      551.65      671.01     36.66 o 
  -3   2  10       13.61       16.48      3.30 o 
  -2   2  10      436.35      520.56     29.37 o 
  -1   2  10      127.17      129.77      7.99 o 
   0   2  10        7.12        8.89      3.20 o 
   1   2  10      322.45      330.26     20.28 o 
   2   2  10      162.45      168.63     10.19 o 
   3   2  10      217.22      214.68     12.99 o 
   4   2  10      147.32      146.25      8.49 o 
   5   2  10        0.53        1.40     13.99 o 
   6   2  10       40.74       42.96      7.29 o 
   7   2  10       11.09       20.68      6.89 o 
   8   2  10       90.91       90.31      9.19 o 
   9   2  10       31.87       37.16      8.09 o 
  10   2  10        4.10        8.99     18.28 o 
  11   2  10        9.37       12.39      8.39 o 
  12   2  10       13.94      -23.18     23.18 o 
 -19   3  10        0.31       29.47      9.89 o 
 -18   3  10        4.99        4.30     18.28 o 
 -17   3  10       15.04       14.49      8.29 o 
 -16   3  10        0.08       -3.80     17.18 o 
 -15   3  10       21.39       11.49     18.38 o 
 -14   3  10        7.46        6.69     15.78 o 
 -13   3  10       16.24       -9.39     17.18 o 
 -12   3  10        5.27      -16.38     16.38 o 
 -11   3  10       79.34       67.33      7.49 o 
 -10   3  10       98.91       99.10      6.29 o 
  -9   3  10      104.83       92.90      6.59 o 
  -8   3  10       73.66       86.61      6.09 o 
  -7   3  10        1.80       -8.99      8.99 o 
  -6   3  10      417.69      483.10     28.07 o 
  -5   3  10      584.65      650.63     36.16 o 
  -4   3  10      102.39       95.00      6.29 o 
  -3   3  10      515.98      546.94     31.17 o 
  -2   3  10      373.57      357.53     21.68 o 
  -1   3  10        7.45        2.70      4.60 o 
   0   3  10      243.06      232.36     13.09 o 
   1   3  10      165.39      166.53     10.39 o 
   2   3  10        5.59        4.99      7.29 o 
   3   3  10       20.95       21.48      3.60 o 
   4   3  10       21.51        0.70     15.28 o 
   5   3  10       77.66       77.22      8.29 o 
   6   3  10      134.56      128.87     10.29 o 
   7   3  10      133.05      145.35     11.29 o 
   8   3  10       10.81       -2.70     16.38 o 
   9   3  10        0.46        2.90     18.28 o 
  10   3  10       11.55        4.60      7.79 o 
  11   3  10        2.22       17.68     18.78 o 
  12   3  10        6.19        0.00     21.28 o 
 -18   4  10       12.73       12.39     19.68 o 
 -17   4  10        6.99        9.59     18.98 o 
 -16   4  10        1.11        0.00     17.28 o 
 -15   4  10       91.71      103.39      9.89 o 
 -14   4  10        1.40        6.19     17.48 o 
 -13   4  10       64.06       63.73      8.59 o 
 -12   4  10       28.02       24.37      7.39 o 
 -11   4  10      223.63      242.15     16.18 o 
 -10   4  10      409.94      381.81     26.67 o 
  -9   4  10       17.66       17.98      3.60 o 
  -8   4  10      930.00      896.78     47.75 o 
  -7   4  10        8.71       24.27      4.99 o 
  -6   4  10        0.70       -0.70      8.89 o 
  -5   4  10       21.37       32.57      4.20 o 
  -4   4  10       14.64       15.38      3.90 o 
  -3   4  10      203.26      201.89     12.39 o 
  -2   4  10      410.23      385.40     23.28 o 
  -1   4  10      272.20      242.85     14.68 o 
   0   4  10      415.44      410.28     22.08 o 
   1   4  10       55.54       51.05      4.40 o 
   2   4  10       63.69       63.13      7.39 o 
   3   4  10       13.25       11.69     15.18 o 
   4   4  10      400.81      405.38     29.47 o 
   5   4  10       63.47       52.15      7.99 o 
   6   4  10        3.63       -4.30     15.48 o 
   7   4  10       78.42       83.31      9.19 o 
   8   4  10        5.80       14.49     16.18 o 
   9   4  10       77.19      112.58     10.49 o 
  10   4  10       14.79       17.88      8.99 o 
  11   4  10       16.00       18.58     22.38 o 
 -18   5  10       16.72       24.08      9.79 o 
 -17   5  10       11.32       -2.30     21.18 o 
 -16   5  10       41.75       49.35      8.89 o 
 -15   5  10       23.59       18.08     19.58 o 
 -14   5  10        0.23      -11.39     18.58 o 
 -13   5  10        1.36       -8.09     16.18 o 
 -12   5  10        0.54       15.58      6.89 o 
 -11   5  10       12.88      -13.19     16.58 o 
 -10   5  10        2.43       12.59     15.18 o 
  -9   5  10        2.11       -7.59      7.59 o 
  -8   5  10       83.25       96.20      8.39 o 
  -7   5  10       13.77       19.18      6.39 o 
  -6   5  10       11.78       14.19      5.99 o 
  -5   5  10        6.89        5.19      5.19 o 
  -4   5  10      461.69      454.93     25.87 o 
  -3   5  10      132.58      117.08      7.29 o 
  -2   5  10      192.24      202.99     14.78 o 
  -1   5  10      245.37      251.44     17.38 o 
   0   5  10      239.62      237.36     15.08 o 
   1   5  10      374.59      341.55     23.68 o 
   2   5  10      778.74      758.32     47.65 o 
   3   5  10       86.56      102.39      9.59 o 
   4   5  10      677.87      634.35     42.96 o 
   5   5  10        7.48       10.59     16.78 o 
   6   5  10       62.35       60.94      8.79 o 
   7   5  10      131.28      139.76     11.79 o 
   8   5  10       62.33       68.13      9.19 o 
   9   5  10        0.11        6.59     18.58 o 
  10   5  10       39.47       18.38     10.19 o 
 -16   6  10        4.63        3.40     20.38 o 
 -15   6  10        4.51       16.38     18.68 o 
 -14   6  10        8.60        2.10     18.78 o 
 -13   6  10       20.27        7.89     19.18 o 
 -12   6  10       23.87       -5.69     18.08 o 
 -11   6  10       99.95      114.08     10.19 o 
 -10   6  10       66.44       53.05      7.89 o 
  -9   6  10      134.75      128.37     10.59 o 
  -8   6  10        3.25        7.39     14.78 o 
  -7   6  10        0.02        0.60      6.59 o 
  -6   6  10       43.19       46.95      7.49 o 
  -5   6  10       20.75       33.57      6.99 o 
  -4   6  10       61.79       57.94      7.89 o 
  -3   6  10      909.80      873.90     53.25 o 
  -2   6  10        3.13       -8.59     15.98 o 
  -1   6  10      726.33      720.96     46.25 o 
   0   6  10        0.01        1.80      5.99 o 
   1   6  10      111.80      100.80      9.69 o 
   2   6  10       21.14       30.77      7.39 o 
   3   6  10      212.41      215.88     16.08 o 
   4   6  10       13.61        8.29     16.98 o 
   5   6  10      202.29      209.68     14.39 o 
   6   6  10       46.93       30.77      8.79 o 
   7   6  10       32.80       42.16      8.49 o 
   8   6  10       19.87       16.38      9.09 o 
   9   6  10        2.61      -21.08     21.08 o 
 -15   7  10       33.43       41.26     10.09 o 
 -14   7  10        0.18       -4.50     19.08 o 
 -13   7  10       23.96      -14.09     20.98 o 
 -12   7  10        4.01        1.00     18.78 o 
 -11   7  10        0.92        5.99     17.78 o 
 -10   7  10        0.01      -13.59     17.88 o 
  -9   7  10        1.85       -4.70     17.18 o 
  -8   7  10       62.88       70.43      8.59 o 
  -7   7  10        2.13        5.39     16.58 o 
  -6   7  10       27.91      -15.98     17.58 o 
  -5   7  10       86.44       81.72      8.99 o 
  -4   7  10       20.60       17.98      7.19 o 
  -3   7  10       66.47       77.32      8.69 o 
  -2   7  10       30.01       26.77      7.49 o 
  -1   7  10       85.36       90.61      9.09 o 
   0   7  10       41.13       33.96      5.69 o 
   1   7  10      191.05      187.31     13.39 o 
   2   7  10       67.39       71.93      9.19 o 
   3   7  10       82.81       82.12      9.49 o 
   4   7  10        3.38        6.89      7.49 o 
   5   7  10        0.07       -4.30     17.38 o 
   6   7  10       44.86       37.56      9.39 o 
   7   7  10        7.76        4.70     20.48 o 
 -13   8  10        0.99       -3.60     22.28 o 
 -12   8  10        2.31      -17.38     21.18 o 
 -11   8  10        0.05        0.00     20.88 o 
 -10   8  10       20.94        9.79     19.98 o 
  -9   8  10        0.14       36.76      7.99 o 
  -8   8  10       35.34       45.65      8.29 o 
  -7   8  10        0.01        5.09     16.78 o 
  -6   8  10       13.54        8.49      7.59 o 
  -5   8  10       84.88       91.61      9.59 o 
  -4   8  10       47.69       31.07      8.09 o 
  -3   8  10       18.75        3.20      7.89 o 
  -2   8  10       42.99       43.36      8.69 o 
  -1   8  10       40.86       17.08     18.58 o 
   0   8  10       55.41       48.45      6.09 o 
   1   8  10        8.19       -9.99      9.99 o 
   2   8  10       36.86       27.37      9.19 o 
   3   8  10        4.29       51.05      8.99 o 
   4   8  10        8.13        3.40     17.68 o 
   5   8  10        8.32       -3.50     19.88 o 
  -9   9  10        3.69        2.80      9.09 o 
  -8   9  10        4.51      -22.38     22.38 o 
  -7   9  10        6.67        3.00      8.79 o 
  -6   9  10        0.26      -17.98     17.98 o 
  -5   9  10        2.74      -19.88     19.88 o 
  -4   9  10       11.16       14.49     18.38 o 
  -3   9  10        0.41       16.08      8.19 o 
  -2   9  10       37.40       26.47      9.39 o 
  -1   9  10       37.46      -27.87     27.87 o 
   0   9  10        0.23        7.29     13.69 o 
   1   9  10       15.55       18.78      8.99 o 
   2   9  10       15.77       19.58      9.19 o 
 -20   1  11        9.07      -11.69     22.28 o 
 -19   1  11        9.62        5.69      9.89 o 
 -18   1  11       93.14      118.68     11.49 o 
 -17   1  11        0.57      -20.28     20.28 o 
 -16   1  11       77.24       97.00     10.19 o 
 -15   1  11        0.73        2.30      7.59 o 
 -14   1  11        2.46       -6.29     16.08 o 
 -13   1  11       28.55       11.69      7.29 o 
 -12   1  11        0.05        3.50     14.78 o 
 -11   1  11      442.75      436.65     25.07 o 
 -10   1  11        8.47       -6.79      9.79 o 
  -9   1  11       84.25      104.89      6.89 o 
  -8   1  11        2.77        1.70      4.80 o 
  -7   1  11       64.07       80.82      5.69 o 
  -6   1  11      212.91      226.87     13.59 o 
  -5   1  11       23.63       22.98      3.70 o 
  -4   1  11      132.14      139.56      8.19 o 
  -3   1  11       34.00       38.26      4.00 o 
  -2   1  11      267.01      246.55     15.28 o 
  -1   1  11      214.39      229.66     14.09 o 
   0   1  11      147.40      147.25      8.29 o 
   1   1  11       34.47       37.56      4.30 o 
   2   1  11      216.22      204.79     11.79 o 
   3   1  11       15.62       19.48      4.10 o 
   4   1  11        1.54       -2.80     13.79 o 
   5   1  11       57.97       65.33      7.99 o 
   6   1  11        4.11      -15.98     15.98 o 
   7   1  11      131.82      124.37     10.59 o 
   8   1  11        3.36       -6.39     16.88 o 
   9   1  11        0.86       -8.79     16.68 o 
  10   1  11        0.50      -19.48     19.48 o 
  11   1  11       46.13       66.03      9.89 o 
 -19   2  11       22.82       41.36      9.79 o 
 -18   2  11       12.56       18.98     20.18 o 
 -17   2  11       41.99       34.96      8.79 o 
 -16   2  11       66.27       70.73      9.29 o 
 -15   2  11      226.75      219.57     16.28 o 
 -14   2  11      119.92      126.27     10.59 o 
 -13   2  11      113.10      118.08     10.19 o 
 -12   2  11        5.23       -5.09     15.08 o 
 -11   2  11        7.88        4.80     13.99 o 
 -10   2  11        9.86       16.48      3.90 o 
  -9   2  11       32.18       42.96      4.70 o 
  -8   2  11       45.36       42.56      4.60 o 
  -7   2  11      126.24      124.37      7.69 o 
  -6   2  11      522.13      502.98     29.27 o 
  -5   2  11       10.26       14.68      4.70 o 
  -4   2  11      372.12      339.95     20.68 o 
  -3   2  11      150.28      142.05      8.49 o 
  -2   2  11      211.20      199.39     12.19 o 
  -1   2  11        0.12       -4.00      4.60 o 
   0   2  11       67.18       78.02      4.89 o 
   1   2  11       76.69       73.42      5.69 o 
   2   2  11        3.22       -0.80      4.80 o 
   3   2  11      208.18      214.58     14.98 o 
   4   2  11       65.69      -19.08     19.08 o 
   5   2  11        3.11       -3.10     14.49 o 
   6   2  11        7.11       -1.90      6.89 o 
   7   2  11        0.20        7.99     16.28 o 
   8   2  11       30.50        0.00     17.28 o 
   9   2  11       21.50       35.06      7.99 o 
  10   2  11       13.97      -12.79     17.98 o 
  11   2  11       21.10       39.16      9.49 o 
 -19   3  11        0.58       -2.30     20.78 o 
 -18   3  11       47.51       53.64     10.19 o 
 -17   3  11        2.96       13.29     18.48 o 
 -16   3  11        0.72       12.49     18.38 o 
 -15   3  11        1.99      -12.69     17.58 o 
 -14   3  11       68.71       76.22      8.79 o 
 -13   3  11      200.93      175.02     13.29 o 
 -12   3  11        1.49       -2.30     14.39 o 
 -11   3  11       29.67       27.67      6.29 o 
 -10   3  11      151.83      132.06      9.89 o 
  -9   3  11      129.84      129.37      7.69 o 
  -8   3  11       54.79       38.56      3.90 o 
  -7   3  11       40.50       37.86      4.50 o 
  -6   3  11        5.26       -4.80      9.19 o 
  -5   3  11        0.67        9.09      4.80 o 
  -4   3  11       16.17        9.39      4.99 o 
  -3   3  11      546.74      572.91     32.87 o 
  -2   3  11      379.55      369.52     22.58 o 
  -1   3  11       53.06       51.45      4.80 o 
   0   3  11       52.71       47.05      3.40 o 
   1   3  11        0.00       -2.10      7.79 o 
   2   3  11       17.18       25.27      6.09 o 
   3   3  11       39.46       40.76      6.89 o 
   4   3  11       90.09       74.72      8.39 o 
   5   3  11       66.51       66.33      8.19 o 
   6   3  11       64.12       57.74      8.09 o 
   7   3  11        0.09       18.08      7.09 o 
   8   3  11       85.79       74.22      9.39 o 
   9   3  11        3.94       13.59     17.88 o 
  10   3  11        0.47       22.18      8.59 o 
  11   3  11        1.78       14.19     20.28 o 
 -18   4  11       10.73      -12.59     22.48 o 
 -17   4  11        2.51      -12.99     20.58 o 
 -16   4  11        1.78       -5.09     19.38 o 
 -15   4  11        5.26        2.90     17.58 o 
 -14   4  11        9.33       10.49      7.59 o 
 -13   4  11       59.10       71.03      8.59 o 
 -12   4  11       10.34      -17.38     17.38 o 
 -11   4  11       52.83       53.05      7.89 o 
 -10   4  11        9.00       12.79     14.98 o 
  -9   4  11       81.15       68.33      7.49 o 
  -8   4  11       14.57       16.58      6.09 o 
  -7   4  11      183.12      188.81     10.79 o 
  -6   4  11        0.00       -3.20      4.80 o 
  -5   4  11       27.45       15.68      3.70 o 
  -4   4  11      289.46      273.72     15.78 o 
  -3   4  11      114.27      108.39      7.19 o 
  -2   4  11      720.91      704.87     38.46 o 
  -1   4  11       82.16       79.52      5.49 o 
   0   4  11      338.49      327.56     19.58 o 
   1   4  11      306.09      301.59     20.98 o 
   2   4  11        4.79        7.59     14.49 o 
   3   4  11      178.96      191.40     13.99 o 
   4   4  11      366.24      376.21     25.17 o 
   5   4  11       62.12       54.14      8.19 o 
   6   4  11       12.51       19.68      7.49 o 
   7   4  11       43.93       34.86      8.09 o 
   8   4  11        0.17        8.29     16.48 o 
   9   4  11       12.95       12.89      8.79 o 
  10   4  11       22.19       19.78     20.28 o 
 -17   5  11        5.01      -11.49     21.28 o 
 -16   5  11        6.67      -20.58     20.58 o 
 -15   5  11       49.30       41.96      9.29 o 
 -14   5  11       29.00       45.35      8.29 o 
 -13   5  11        0.39       -6.49     16.78 o 
 -12   5  11      118.19      146.05     11.79 o 
 -11   5  11      381.85      392.60     28.07 o 
 -10   5  11       55.89       52.45      8.29 o 
  -9   5  11      119.68      142.85     10.99 o 
  -8   5  11       31.88       41.06      7.19 o 
  -7   5  11        1.71       -0.80     13.99 o 
  -6   5  11        6.88       16.78      6.49 o 
  -5   5  11      295.27      335.45     24.27 o 
  -4   5  11        9.01        4.40     14.49 o 
  -3   5  11      751.88      807.67     49.95 o 
  -2   5  11      155.20      139.36     10.69 o 
  -1   5  11       17.18       15.88     16.78 o 
   0   5  11      695.98      730.45     41.76 o 
   1   5  11      307.71      290.80     20.08 o 
   2   5  11        1.75        4.10     14.88 o 
   3   5  11       26.66       15.58     16.18 o 
   4   5  11       58.04       55.54      8.59 o 
   5   5  11      333.40      336.85     22.68 o 
   6   5  11        1.88      -17.88     18.68 o 
   7   5  11       47.14       12.49     19.68 o 
   8   5  11        0.12       -3.30     20.68 o 
   9   5  11       19.48       23.78      9.29 o 
 -16   6  11        5.73       12.89     21.08 o 
 -15   6  11       18.54       15.88      9.19 o 
 -14   6  11       10.89       18.78      8.09 o 
 -13   6  11        6.51       11.99      7.89 o 
 -12   6  11       40.53       37.76      8.19 o 
 -11   6  11       65.15       56.74      8.69 o 
 -10   6  11        0.19        0.00      7.19 o 
  -9   6  11       63.02       60.34      8.39 o 
  -8   6  11       43.42       58.64      7.69 o 
  -7   6  11       43.89       46.15      7.39 o 
  -6   6  11        8.34       29.07      7.09 o 
  -5   6  11      612.31      577.01     39.96 o 
  -4   6  11      253.61      218.18     16.78 o 
  -3   6  11      162.20      159.74     12.29 o 
  -2   6  11      478.82      456.93     32.37 o 
  -1   6  11      160.51      152.74     11.89 o 
   0   6  11       67.83       68.13      6.49 o 
   1   6  11      207.51      195.70     13.89 o 
   2   6  11        5.76      -16.58     16.58 o 
   3   6  11       43.98       53.15      8.09 o 
   4   6  11       21.70       26.17      7.79 o 
   5   6  11        1.08      -17.58     17.58 o 
   6   6  11        3.71        6.19      7.89 o 
   7   6  11        5.89        2.30     20.18 o 
   8   6  11        1.78        2.40     20.78 o 
 -14   7  11       13.39       -9.29     21.38 o 
 -13   7  11       23.48       39.86      9.79 o 
 -12   7  11        5.53       11.79     18.18 o 
 -11   7  11       38.61       48.35      8.89 o 
 -10   7  11       17.12       12.09     17.78 o 
  -9   7  11       31.90        9.79     16.88 o 
  -8   7  11       30.67        7.59     17.38 o 
  -7   7  11      100.47       90.21      9.29 o 
  -6   7  11        0.42      -15.78     16.28 o 
  -5   7  11       16.79        5.49     16.68 o 
  -4   7  11       68.17       72.03      8.69 o 
  -3   7  11       92.40       98.50      9.79 o 
  -2   7  11       95.91       90.31      9.49 o 
  -1   7  11       28.01       -2.80     18.38 o 
   0   7  11        5.88       10.49      6.59 o 
   1   7  11        1.79        2.00     17.28 o 
   2   7  11        6.20      -14.19     18.68 o 
   3   7  11      136.10      141.25     11.99 o 
   4   7  11       29.39       18.38     18.58 o 
   5   7  11       18.82       11.29     19.08 o 
   6   7  11       40.16       45.05      9.79 o 
 -12   8  11       14.54       16.58     19.78 o 
 -11   8  11        9.53       -2.30     19.68 o 
 -10   8  11       15.42       -7.79     20.08 o 
  -9   8  11        0.08       -3.30     18.58 o 
  -8   8  11        3.27      -20.08     20.08 o 
  -7   8  11        3.58       15.78     17.58 o 
  -6   8  11       31.25       19.38      8.19 o 
  -5   8  11        0.95       -8.29     16.68 o 
  -4   8  11       85.22       88.81      9.69 o 
  -3   8  11       24.64       35.96      8.29 o 
  -2   8  11       35.53       17.58      7.99 o 
  -1   8  11        0.35      -18.68     18.68 o 
   0   8  11        1.68       -9.39     13.29 o 
   1   8  11       12.05       15.38     18.48 o 
   2   8  11        0.14      -15.78     19.18 o 
   3   8  11        6.39      -11.59     18.88 o 
   4   8  11        3.67      -10.79     21.18 o 
  -8   9  11       51.53       53.54     10.99 o 
  -7   9  11       25.56       35.56      9.49 o 
  -6   9  11       15.94      -11.69     21.08 o 
  -5   9  11       19.06       19.28      9.29 o 
  -4   9  11        4.02       -5.79     19.88 o 
  -3   9  11        5.65        3.50     19.98 o 
  -2   9  11        0.02      -19.38     19.38 o 
  -1   9  11       70.67       72.82     10.59 o 
   0   9  11       15.79        7.09     14.88 o 
 -19   0  12       85.83       89.51     12.09 o 
 -18   0  12        7.47       10.39     20.38 o 
 -17   0  12       24.80        9.79     19.18 o 
 -16   0  12        0.46       16.58      8.09 o 
 -15   0  12       50.36       68.83      9.09 o 
 -14   0  12        0.08       20.38     30.37 o 
 -13   0  12       50.55       58.24      7.69 o 
 -12   0  12       17.28       17.88      6.79 o 
 -11   0  12       11.74        9.69     14.39 o 
 -10   0  12        1.02       -3.10      7.79 o 
  -9   0  12      449.51      436.95     24.87 o 
  -8   0  12      548.70      503.98     29.57 o 
  -7   0  12      284.49      262.73     16.28 o 
  -6   0  12       53.74       48.85      4.50 o 
  -5   0  12        0.31       -8.29      8.29 o 
  -4   0  12      252.41      240.35     14.68 o 
  -3   0  12       10.11       10.09      3.60 o 
  -2   0  12       46.93       45.35      4.50 o 
  -1   0  12       72.08       65.23      5.19 o 
   0   0  12       86.05       82.71      4.80 o 
   1   0  12       21.62       19.38      3.90 o 
   2   0  12        3.66      -13.99     13.99 o 
   3   0  12       85.00       83.41      7.99 o 
   4   0  12       73.74       69.03      7.89 o 
   5   0  12      276.27      239.25     16.98 o 
   6   0  12       44.66       51.85      7.79 o 
   7   0  12      406.71      400.39     27.97 o 
   8   0  12       31.83       18.58     19.38 o 
   9   0  12        5.49       -6.29     17.68 o 
  10   0  12       30.25       34.56      9.59 o 
 -19   1  12        3.67       11.79      9.29 o 
 -18   1  12       11.35       -6.29     19.28 o 
 -17   1  12       50.56       40.76      8.79 o 
 -16   1  12       41.44       48.35      8.89 o 
 -15   1  12      177.55      188.91     13.69 o 
 -14   1  12        4.45        2.50     15.98 o 
 -13   1  12       65.02       71.03      8.29 o 
 -12   1  12       31.52       42.86      7.19 o 
 -11   1  12        0.20        9.09     13.69 o 
 -10   1  12       18.62       22.58      4.20 o 
  -9   1  12       31.30       31.47      3.70 o 
  -8   1  12       44.06       41.86      4.70 o 
  -7   1  12      114.95      109.59      7.09 o 
  -6   1  12       19.17       18.38      4.89 o 
  -5   1  12      108.71      120.08      7.89 o 
  -4   1  12       95.65      103.29      6.69 o 
  -3   1  12       45.65       44.25      4.50 o 
  -2   1  12      528.32      555.53     32.17 o 
  -1   1  12       61.02       47.35      4.89 o 
   0   1  12        0.34        3.00      2.80 o 
   1   1  12       23.74       32.47      4.10 o 
   2   1  12       25.69       29.77      5.99 o 
   3   1  12       97.49       89.41      8.59 o 
   4   1  12      107.86      112.18      9.39 o 
   5   1  12      133.90      126.47     10.39 o 
   6   1  12        0.04      -17.68     17.68 o 
   7   1  12       95.50       92.70      9.79 o 
   8   1  12        0.02        8.89     16.88 o 
   9   1  12       37.83       40.66      8.79 o 
  10   1  12       27.64       -2.20     21.38 o 
 -19   2  12       22.00       26.07      9.69 o 
 -18   2  12       10.43      -21.58     21.88 o 
 -17   2  12        4.03       14.58      8.49 o 
 -16   2  12        5.69       -1.00     17.88 o 
 -15   2  12        3.31        5.39     18.98 o 
 -14   2  12        9.72       15.28     16.68 o 
 -13   2  12        0.07        1.60     15.78 o 
 -12   2  12       12.14       19.18      6.99 o 
 -11   2  12        4.53        9.59      6.09 o 
 -10   2  12       12.20       14.29      6.19 o 
  -9   2  12        8.51        9.79      4.89 o 
  -8   2  12      161.89      171.52      9.79 o 
  -7   2  12       32.14       27.17      4.30 o 
  -6   2  12      211.81      192.50     11.79 o 
  -5   2  12     1146.25     1133.33     60.54 o 
  -4   2  12        0.26       31.47      6.29 o 
  -3   2  12        3.40        0.70      8.69 o 
  -2   2  12        1.14       -1.50      8.89 o 
  -1   2  12     1301.87     1316.34     68.53 o 
   0   2  12      674.85      660.32     34.66 o 
   1   2  12       12.65       25.37      5.99 o 
   2   2  12       89.87      109.99      8.79 o 
   3   2  12        0.32        4.10      6.19 o 
   4   2  12        8.68        8.79     14.98 o 
   5   2  12        2.89      -15.68     15.68 o 
   6   2  12      233.34      243.55     16.68 o 
   7   2  12        8.46      -18.68     18.68 o 
   8   2  12       18.82       15.18     18.68 o 
   9   2  12        0.89      -19.38     19.38 o 
  10   2  12       42.72       42.06      9.89 o 
 -19   3  12        2.78        5.89     22.38 o 
 -18   3  12       33.43       21.18      9.79 o 
 -17   3  12        5.81        9.89      8.39 o 
 -16   3  12        4.37       12.89     17.68 o 
 -15   3  12        0.08       -6.59     19.18 o 
 -14   3  12       97.54      112.18     10.29 o 
 -13   3  12       61.70       71.33      8.69 o 
 -12   3  12        7.29        4.60      6.89 o 
 -11   3  12        5.31      -15.38     15.38 o 
 -10   3  12      129.65      138.66     10.69 o 
  -9   3  12       23.53       25.67      6.39 o 
  -8   3  12        0.19        2.10     13.49 o 
  -7   3  12       25.30       29.17      3.70 o 
  -6   3  12      400.52      423.36     24.18 o 
  -5   3  12        1.58        4.89      4.80 o 
  -4   3  12       11.12       10.89      4.80 o 
  -3   3  12      169.92      173.82      9.99 o 
  -2   3  12      405.61      406.58     23.18 o 
  -1   3  12      283.79      270.72     18.88 o 
   0   3  12     1084.50     1066.40     57.74 o 
   1   3  12        1.37       -6.59     14.78 o 
   2   3  12        0.73       -7.69     15.08 o 
   3   3  12       33.55       38.76      7.19 o 
   4   3  12      225.60      227.27     16.38 o 
   5   3  12        1.02        8.89     15.68 o 
   6   3  12       70.65       78.32      9.09 o 
   7   3  12        6.86      -17.98     17.98 o 
   8   3  12       18.98      -11.59     19.88 o 
   9   3  12        3.13      -20.48     20.48 o 
  10   3  12       18.28       16.58     20.58 o 
 -18   4  12       21.17      -12.89     23.98 o 
 -17   4  12       30.44       18.78     20.48 o 
 -16   4  12        0.38      -18.88     19.88 o 
 -15   4  12       11.82       -8.89     19.38 o 
 -14   4  12       15.37       16.98     17.28 o 
 -13   4  12       40.84       31.77      8.29 o 
 -12   4  12       26.95       14.58     17.18 o 
 -11   4  12      134.75      126.47     10.39 o 
 -10   4  12       81.21       78.32      8.39 o 
  -9   4  12       44.36       42.06      7.39 o 
  -8   4  12       17.98       10.39     15.58 o 
  -7   4  12       58.90       51.25      7.19 o 
  -6   4  12       49.73       48.35      6.99 o 
  -5   4  12      172.21      148.65     10.69 o 
  -4   4  12        9.36        6.89      5.89 o 
  -3   4  12      195.55      198.89     14.98 o 
  -2   4  12       20.85       27.97      6.49 o 
  -1   4  12       33.05       29.97      6.89 o 
   0   4  12       83.79       77.02      6.39 o 
   1   4  12      145.65      150.15     10.99 o 
   2   4  12      450.27      420.37     29.57 o 
   3   4  12        9.09        8.59     14.78 o 
   4   4  12        4.87        4.50     16.28 o 
   5   4  12       39.57       19.18      7.89 o 
   6   4  12       31.58       27.47      8.19 o 
   7   4  12       30.93       28.97      7.99 o 
   8   4  12        1.98      -20.28     20.28 o 
   9   4  12        1.84       16.38     19.48 o 
 -17   5  12       20.90       -2.30     21.58 o 
 -16   5  12        4.25       -2.20     19.98 o 
 -15   5  12       65.82       67.63      9.69 o 
 -14   5  12        0.46      -15.18     18.08 o 
 -13   5  12        9.14      -16.88     16.88 o 
 -12   5  12        8.79        0.90     17.98 o 
 -11   5  12       37.26       35.16      7.49 o 
 -10   5  12      195.64      174.32     12.69 o 
  -9   5  12       45.02       48.65      7.79 o 
  -8   5  12      406.43      351.64     23.88 o 
  -7   5  12       13.24        6.89      6.69 o 
  -6   5  12       59.27       71.63      7.99 o 
  -5   5  12      303.48      288.20     19.68 o 
  -4   5  12       45.32       42.56      7.39 o 
  -3   5  12       68.30       68.53      8.09 o 
  -2   5  12      415.15      364.92     25.97 o 
  -1   5  12        0.17       -8.99     15.98 o 
   0   5  12      404.47      390.60     24.08 o 
   1   5  12       43.61       33.37      7.69 o 
   2   5  12        0.83       -4.50     16.28 o 
   3   5  12        5.57      -14.88     16.58 o 
   4   5  12        3.11        1.00     16.08 o 
   5   5  12        5.24        3.00     18.18 o 
   6   5  12        5.19      -20.88     20.88 o 
   7   5  12        0.13       11.19     19.78 o 
   8   5  12        7.78       15.28     19.98 o 
 -16   6  12       29.94       61.84     10.49 o 
 -15   6  12       52.07       32.07     10.09 o 
 -14   6  12      132.34      144.35     12.79 o 
 -13   6  12        4.01        9.29      8.09 o 
 -12   6  12       49.99       44.35      8.19 o 
 -11   6  12        9.09        6.79     18.58 o 
 -10   6  12       52.41       46.35      7.99 o 
  -9   6  12       27.58       -3.70     17.78 o 
  -8   6  12       19.42        2.70     15.48 o 
  -7   6  12        1.89        5.79      7.09 o 
  -6   6  12       40.38       40.86      7.99 o 
  -5   6  12      211.54      229.16     16.08 o 
  -4   6  12        7.58      -16.38     16.38 o 
  -3   6  12      119.51      102.79      9.49 o 
  -2   6  12      125.67      105.59      9.69 o 
  -1   6  12        0.00      -17.78     17.78 o 
   0   6  12        7.95       -1.20     11.89 o 
   1   6  12        3.69      -12.29     17.58 o 
   2   6  12      148.38      148.05     12.09 o 
   3   6  12       30.90       30.67      7.89 o 
   4   6  12       17.31       10.49      7.99 o 
   5   6  12        0.56      -19.48     19.48 o 
   6   6  12        0.46       -2.30     18.48 o 
   7   6  12       17.28       38.06      9.79 o 
 -14   7  12        3.93        5.99     20.38 o 
 -13   7  12       16.53       -6.89     20.78 o 
 -12   7  12       54.44       55.34      9.49 o 
 -11   7  12       11.21        6.39     19.08 o 
 -10   7  12        0.01       -7.89      7.89 o 
  -9   7  12       17.19       22.28      7.99 o 
  -8   7  12       42.14       32.67      8.29 o 
  -7   7  12       12.13       13.19      7.39 o 
  -6   7  12       36.19       44.35      8.39 o 
  -5   7  12      106.33      105.19      9.89 o 
  -4   7  12        4.25       13.59     17.18 o 
  -3   7  12        3.57      -13.59     17.28 o 
  -2   7  12        1.28        0.00     15.98 o 
  -1   7  12        4.46       -3.80      7.49 o 
   0   7  12        6.73       15.58      5.49 o 
   1   7  12        1.67       20.08      7.89 o 
   2   7  12       18.74       32.87      8.29 o 
   3   7  12        0.64       -4.40     18.68 o 
   4   7  12        3.04      -16.08     20.28 o 
   5   7  12        0.14      -21.48     21.48 o 
 -11   8  12       13.36      -18.98     21.48 o 
 -10   8  12        1.64       -9.29     19.38 o 
  -9   8  12       29.44       43.26      9.19 o 
  -8   8  12        8.73       17.58      8.69 o 
  -7   8  12       36.36       49.85      8.99 o 
  -6   8  12       62.28       72.53      9.39 o 
  -5   8  12       85.39       98.80     10.39 o 
  -4   8  12       44.96       48.45      8.79 o 
  -3   8  12        0.87        7.09      8.09 o 
  -2   8  12      145.50      158.34     12.89 o 
  -1   8  12       68.52       68.33      9.99 o 
   0   8  12        7.96        6.79     13.09 o 
   1   8  12       15.29       23.58      8.99 o 
   2   8  12       20.76        5.89     19.68 o 
  -5   9  12        7.40       -4.80     19.88 o 
  -4   9  12        1.74       -1.20     21.88 o 
 -19   1  13        3.68      -15.98     21.48 o 
 -18   1  13        0.43      -20.18     20.18 o 
 -17   1  13       17.24       20.58      8.29 o 
 -16   1  13       15.72        8.69     19.08 o 
 -15   1  13       15.26       29.47      7.89 o 
 -14   1  13        7.86       12.09     16.38 o 
 -13   1  13        0.12       -8.19     15.58 o 
 -12   1  13       10.47        8.99      6.79 o 
 -11   1  13        0.86       -8.19     14.58 o 
 -10   1  13       46.38       42.16      6.79 o 
  -9   1  13        5.65        5.79      5.99 o 
  -8   1  13        5.94       -6.39      8.09 o 
  -7   1  13       32.13       34.76      3.90 o 
  -6   1  13      333.30      328.46     18.68 o 
  -5   1  13      328.60      344.15     19.98 o 
  -4   1  13       68.12       64.63      4.80 o 
  -3   1  13      450.67      438.05     25.07 o 
  -2   1  13        4.99        2.60      4.99 o 
  -1   1  13      643.07      668.71     42.06 o 
   0   1  13        0.20        3.70      9.49 o 
   1   1  13        0.37       -5.19     13.59 o 
   2   1  13      106.27       85.31      8.59 o 
   3   1  13      107.36      114.58      9.59 o 
   4   1  13      361.92      339.85     24.97 o 
   5   1  13      178.08      153.44     11.99 o 
   6   1  13       10.29       -6.59     17.78 o 
   7   1  13       15.05       -1.00     17.88 o 
   8   1  13        5.54        0.00     19.28 o 
   9   1  13        0.00       -6.79     20.08 o 
 -19   2  13        1.57       -9.99      9.99 o 
 -18   2  13        9.94       28.27      9.09 o 
 -17   2  13        2.92        0.00     19.98 o 
 -16   2  13        0.25       -4.89     17.98 o 
 -15   2  13       64.52       78.82      9.29 o 
 -14   2  13        2.52        3.50     17.18 o 
 -13   2  13      196.87      204.59     14.58 o 
 -12   2  13       47.13       52.55      7.79 o 
 -11   2  13        1.83       11.49     15.18 o 
 -10   2  13       46.26       50.65      7.29 o 
  -9   2  13      240.56      242.95     16.98 o 
  -8   2  13        7.29        1.40     14.09 o 
  -7   2  13      245.76      216.08     12.99 o 
  -6   2  13      400.48      363.13     21.08 o 
  -5   2  13       10.14        5.99      4.99 o 
  -4   2  13     1283.34     1264.10     65.93 o 
  -3   2  13      890.09      852.72     45.65 o 
  -2   2  13       14.26       11.79      5.99 o 
  -1   2  13      700.32      741.74     45.85 o 
   0   2  13       63.14       62.14      5.79 o 
   1   2  13       47.14       29.27      7.19 o 
   2   2  13      166.77      154.24     11.29 o 
   3   2  13        0.81        7.79      6.69 o 
   4   2  13       53.68       63.43      8.19 o 
   5   2  13        7.02       -7.39     18.38 o 
   6   2  13       16.25       23.68      7.59 o 
   7   2  13        0.75      -18.88     18.88 o 
   8   2  13        0.47        1.10     19.08 o 
   9   2  13       60.14       69.33     10.29 o 
 -18   3  13        0.36        9.09     19.48 o 
 -17   3  13        4.20        4.30     20.58 o 
 -16   3  13       39.56       32.07      8.89 o 
 -15   3  13        2.90       13.59     17.38 o 
 -14   3  13        4.06       15.68     16.48 o 
 -13   3  13       45.80       36.06      8.29 o 
 -12   3  13       45.93       45.75      7.99 o 
 -11   3  13        8.60       -4.89     15.88 o 
 -10   3  13      136.54      133.06     10.79 o 
  -9   3  13        1.57      -15.38     15.38 o 
  -8   3  13       57.81       55.64      7.59 o 
  -7   3  13        4.99      -15.58     15.58 o 
  -6   3  13       20.71       18.38      6.39 o 
  -5   3  13      167.37      178.72     13.59 o 
  -4   3  13      159.42      173.92     11.69 o 
  -3   3  13      935.62      930.14     55.94 o 
  -2   3  13       33.10       12.49     15.18 o 
  -1   3  13       34.79       56.54      7.19 o 
   0   3  13       26.95        2.00      5.09 o 
   1   3  13       10.62        2.40     15.38 o 
   2   3  13      297.44      288.10     20.58 o 
   3   3  13       39.54        3.50     17.28 o 
   4   3  13       30.04       12.29      7.49 o 
   5   3  13        1.30        6.69     16.48 o 
   6   3  13        1.08      -17.28     17.28 o 
   7   3  13        8.49       11.09      7.79 o 
   8   3  13        9.32       12.39     20.68 o 
 -17   4  13        0.28       -2.30     21.18 o 
 -16   4  13        2.47        1.10     19.28 o 
 -15   4  13       13.53      -12.29     18.98 o 
 -14   4  13       18.55       22.58      7.79 o 
 -13   4  13        9.02       12.19     16.38 o 
 -12   4  13       18.87       41.76      7.69 o 
 -11   4  13      117.66      109.59      9.99 o 
 -10   4  13       23.39       16.88      7.39 o 
  -9   4  13      233.71      204.39     14.88 o 
  -8   4  13      149.25      130.96     10.09 o 
  -7   4  13       23.62        1.60     15.88 o 
  -6   4  13      138.49      140.56     10.99 o 
  -5   4  13        3.21       -3.10     15.38 o 
  -4   4  13        5.29       16.28      6.29 o 
  -3   4  13      267.49      264.63     19.28 o 
  -2   4  13      159.77      160.03     11.49 o 
  -1   4  13        3.10       -6.39     14.58 o 
   0   4  13        0.07        4.89      5.99 o 
   1   4  13        4.26       -1.70     15.68 o 
   2   4  13        6.52        3.50     16.48 o 
   3   4  13        7.78      -17.88     17.88 o 
   4   4  13        5.88       -6.79     17.48 o 
   5   4  13        0.17      -13.19     17.88 o 
   6   4  13       15.99       28.07      7.99 o 
   7   4  13       43.68       43.26      9.59 o 
   8   4  13        1.76       14.19     20.48 o 
 -16   5  13        3.23        7.99     21.38 o 
 -15   5  13       33.62       13.09     21.08 o 
 -14   5  13        3.12      -20.58     20.58 o 
 -13   5  13        0.33      -18.38     18.38 o 
 -12   5  13        2.97       -7.69     17.68 o 
 -11   5  13       18.14      -13.09     18.38 o 
 -10   5  13       44.31       33.96      7.99 o 
  -9   5  13       24.70       27.67      7.69 o 
  -8   5  13       46.30       56.14      8.09 o 
  -7   5  13       62.40       67.83      7.99 o 
  -6   5  13      176.92      184.01     14.09 o 
  -5   5  13        3.13       15.68      6.69 o 
  -4   5  13        7.42        9.09      6.79 o 
  -3   5  13        0.34        8.49     15.18 o 
  -2   5  13       62.08       68.43      8.29 o 
  -1   5  13       35.61       39.96      7.29 o 
   0   5  13      111.24      103.79      7.79 o 
   1   5  13        1.39       -7.39     16.28 o 
   2   5  13       30.25       22.48      7.69 o 
   3   5  13       20.94       25.87      7.49 o 
   4   5  13        3.90      -10.39     16.28 o 
   5   5  13        4.13        4.60      8.29 o 
   6   5  13        2.22        7.89     19.88 o 
   7   5  13       19.27       39.96      9.79 o 
 -15   6  13       29.38       28.97      9.69 o 
 -14   6  13        0.00        7.89     19.68 o 
 -13   6  13        0.95      -18.48     20.38 o 
 -12   6  13       10.82       17.88     18.38 o 
 -11   6  13       26.19        7.09     18.18 o 
 -10   6  13        0.27        8.19      7.29 o 
  -9   6  13       18.68       31.17      7.99 o 
  -8   6  13       37.75        1.90     17.88 o 
  -7   6  13        9.78        6.49     16.98 o 
  -6   6  13        1.65       13.89     14.98 o 
  -5   6  13       27.14       22.68      7.59 o 
  -4   6  13       82.01       95.00      9.39 o 
  -3   6  13       55.76       53.54      8.29 o 
  -2   6  13       47.80       55.44      8.39 o 
  -1   6  13        0.05       11.49     16.08 o 
   0   6  13        3.79       -8.79     12.19 o 
   1   6  13       11.25        8.09     16.98 o 
   2   6  13        0.13        1.80      7.39 o 
   3   6  13       34.19       37.66      8.39 o 
   4   6  13        0.74      -13.39     20.18 o 
   5   6  13        2.95       17.48     18.78 o 
 -13   7  13        0.00        9.49     20.18 o 
 -12   7  13        2.99      -21.18     21.18 o 
 -11   7  13        8.88        4.50     19.18 o 
 -10   7  13        3.02        2.20     17.88 o 
  -9   7  13       32.38       32.07      8.19 o 
  -8   7  13       82.73       86.81      9.69 o 
  -7   7  13        5.47       11.39     16.98 o 
  -6   7  13       13.61       -1.00     18.88 o 
  -5   7  13        4.43       15.28     17.58 o 
  -4   7  13       47.93       38.36      8.09 o 
  -3   7  13       21.66        9.29     18.28 o 
  -2   7  13        6.15       10.59      7.99 o 
  -1   7  13      307.98      300.49     20.78 o 
   0   7  13        0.03       -5.49     13.29 o 
   1   7  13       47.24       17.78     21.38 o 
   2   7  13        3.68       -3.40     19.28 o 
   3   7  13        0.35       15.28     20.18 o 
 -10   8  13        0.49       -5.99     21.38 o 
  -9   8  13        2.07        8.19     19.98 o 
  -8   8  13       11.43       19.98      9.09 o 
  -7   8  13        0.23       17.18      8.49 o 
  -6   8  13        0.56      -20.98     20.98 o 
  -5   8  13       24.01       28.37      9.29 o 
  -4   8  13       14.49      -10.19     18.58 o 
  -3   8  13       36.01       45.45      9.79 o 
  -2   8  13        3.68       -6.69      8.99 o 
  -1   8  13       11.03       19.18      8.99 o 
   0   8  13        0.03        7.99      8.09 o 
 -19   0  14        1.45       18.68      9.39 o 
 -18   0  14       11.71       10.99     20.18 o 
 -17   0  14        4.60      -13.59     20.78 o 
 -16   0  14       14.49       16.78     17.58 o 
 -15   0  14       11.46       11.29     17.38 o 
 -14   0  14       29.50       29.87      7.89 o 
 -13   0  14        0.41        4.30     16.28 o 
 -12   0  14       10.99        0.80     16.08 o 
 -11   0  14        6.30       15.08      6.49 o 
 -10   0  14       66.87       72.13      8.09 o 
  -9   0  14      105.82      107.59      9.39 o 
  -8   0  14       28.97       10.09     15.28 o 
  -7   0  14      223.62      261.93     19.58 o 
  -6   0  14     1055.15     1030.54     60.24 o 
  -5   0  14       19.67       21.78      6.19 o 
  -4   0  14     3300.69     3077.83    162.03 o 
  -3   0  14      135.24      122.57      9.49 o 
  -2   0  14      196.83      176.42     12.09 o 
  -1   0  14       26.63       28.77      6.29 o 
   0   0  14       16.45       14.68      5.49 o 
   1   0  14      160.01      135.06     10.39 o 
   2   0  14      482.58      378.21     27.77 o 
   3   0  14       55.95       49.05      7.89 o 
   4   0  14      320.20      279.51     19.88 o 
   5   0  14        7.16        0.00     17.18 o 
   6   0  14       69.54       70.93      9.59 o 
   7   0  14        3.03      -10.69     18.38 o 
   8   0  14        2.45       -1.10     18.98 o 
 -19   1  14        0.09        1.20     20.58 o 
 -18   1  14       29.00        3.30     23.68 o 
 -17   1  14       23.93        2.10     20.48 o 
 -16   1  14       25.84       17.98     18.48 o 
 -15   1  14      117.48      122.47     10.89 o 
 -14   1  14        0.00       -5.39     17.08 o 
 -13   1  14       58.56       57.54      8.29 o 
 -12   1  14       35.82       35.36      7.39 o 
 -11   1  14        2.11        3.20     14.98 o 
 -10   1  14      204.46      213.38     15.58 o 
  -9   1  14      199.28      212.28     14.19 o 
  -8   1  14       94.65       98.20      8.89 o 
  -7   1  14      951.84      919.85     55.64 o 
  -6   1  14      466.90      455.73     31.17 o 
  -5   1  14      186.41      208.39     13.19 o 
  -4   1  14     1173.84     1179.88     68.13 o 
  -3   1  14        1.06        2.50      5.79 o 
  -2   1  14      120.07      126.17      9.99 o 
  -1   1  14       48.60       55.34      7.09 o 
   0   1  14        3.07       -5.09     10.29 o 
   1   1  14       13.59       13.79     15.48 o 
   2   1  14       19.76       11.49      7.09 o 
   3   1  14        4.39      -17.18     17.18 o 
   4   1  14       18.13       16.88      7.59 o 
   5   1  14       48.53       50.25      8.09 o 
   6   1  14        2.61      -17.38     18.28 o 
   7   1  14       18.00       14.98      8.79 o 
   8   1  14        5.73        4.60      8.59 o 
 -18   2  14        0.05        9.09     21.08 o 
 -17   2  14       19.90       17.48      8.89 o 
 -16   2  14        1.10       10.19     17.48 o 
 -15   2  14        0.06        7.79     17.38 o 
 -14   2  14        0.01       19.48     19.58 o 
 -13   2  14        2.58        2.60     16.58 o 
 -12   2  14       31.62       -6.79     18.18 o 
 -11   2  14       39.30       47.75      7.49 o 
 -10   2  14       73.54       55.04      8.09 o 
  -9   2  14      153.73      166.43     11.79 o 
  -8   2  14       50.18       56.24      7.79 o 
  -7   2  14        0.79        0.70     15.28 o 
  -6   2  14      205.50      215.28     15.18 o 
  -5   2  14        5.30       -1.50     14.19 o 
  -4   2  14       35.21       41.86      7.19 o 
  -3   2  14       71.99       73.12      8.09 o 
  -2   2  14       18.83        0.80     14.88 o 
  -1   2  14        0.42        0.80     14.98 o 
   0   2  14        7.41       -1.00     10.39 o 
   1   2  14      234.80      192.60     13.69 o 
   2   2  14       27.00       37.06      7.19 o 
   3   2  14       14.72       -3.60     16.78 o 
   4   2  14       99.29      113.28     10.59 o 
   5   2  14        8.55        3.00     17.98 o 
   6   2  14       89.81      103.99     10.69 o 
   7   2  14        0.73      -19.68     19.68 o 
   8   2  14        0.27       -1.20     19.78 o 
 -18   3  14        0.30       -4.70     21.98 o 
 -17   3  14       19.13       -3.40     21.98 o 
 -16   3  14        0.12       16.98     17.98 o 
 -15   3  14       43.92       40.76      8.49 o 
 -14   3  14      102.90       93.30     10.19 o 
 -13   3  14      174.79      155.34     12.49 o 
 -12   3  14      361.06      380.21     27.57 o 
 -11   3  14       30.43       46.35      7.69 o 
 -10   3  14      140.21      134.36     10.89 o 
  -9   3  14       78.87       74.32      8.59 o 
  -8   3  14       79.21       87.81      8.79 o 
  -7   3  14      385.48      399.79     27.47 o 
  -6   3  14     1047.08     1018.55     61.04 o 
  -5   3  14       84.87       88.21      8.69 o 
  -4   3  14      415.22      435.85     31.17 o 
  -3   3  14       54.68       43.56      7.49 o 
  -2   3  14       21.71       23.68      6.79 o 
  -1   3  14        7.58        8.49      6.59 o 
   0   3  14       20.95       27.97      6.39 o 
   1   3  14      107.42       92.01      9.09 o 
   2   3  14        1.36      -19.98     19.98 o 
   3   3  14       12.04        3.80     17.48 o 
   4   3  14       11.74      -17.68     17.68 o 
   5   3  14       15.84       16.58     17.18 o 
   6   3  14        3.13       37.46      8.99 o 
   7   3  14        2.37       16.08     20.48 o 
 -17   4  14        0.01       11.69     21.38 o 
 -16   4  14       43.35       53.54      9.89 o 
 -15   4  14        0.18        9.59     17.98 o 
 -14   4  14        2.63       11.19      7.99 o 
 -13   4  14        0.38        4.89     17.48 o 
 -12   4  14        6.20        9.29      7.39 o 
 -11   4  14       19.52       40.66      7.39 o 
 -10   4  14       16.83       13.29     15.68 o 
  -9   4  14       10.53      -17.18     17.18 o 
  -8   4  14       72.92       68.23      8.29 o 
  -7   4  14        0.89       12.39      6.49 o 
  -6   4  14        0.03       12.39     14.98 o 
  -5   4  14       10.82       12.29      6.69 o 
  -4   4  14       18.36       15.28      6.79 o 
  -3   4  14      278.85      281.61     20.48 o 
  -2   4  14       19.28        6.79     15.28 o 
  -1   4  14      359.06      369.52     26.07 o 
   0   4  14        0.23        3.40      6.19 o 
   1   4  14       19.13       19.18      7.19 o 
   2   4  14       18.90       20.68      7.29 o 
   3   4  14        3.36      -15.98     16.98 o 
   4   4  14        5.65      -18.08     18.08 o 
   5   4  14        2.89      -18.48     19.78 o 
   6   4  14        0.17       12.59     19.08 o 
 -16   5  14       26.67       32.87      9.79 o 
 -15   5  14       10.23       13.59      9.09 o 
 -14   5  14        2.06       15.18     17.88 o 
 -13   5  14       39.10       33.57      8.19 o 
 -12   5  14       25.07       35.56      8.09 o 
 -11   5  14       83.44       55.54      8.69 o 
 -10   5  14        9.94      -16.18     17.98 o 
  -9   5  14       42.02       13.99     19.18 o 
  -8   5  14       39.00       47.25      7.99 o 
  -7   5  14       29.49       33.07      7.49 o 
  -6   5  14        7.21       -7.19     16.58 o 
  -5   5  14        8.42       -6.29     15.98 o 
  -4   5  14       56.76       48.85      7.79 o 
  -3   5  14       20.70        3.60     16.78 o 
  -2   5  14       55.27       54.34      8.09 o 
  -1   5  14       18.92       11.29     17.58 o 
   0   5  14       30.35       37.06      5.69 o 
   1   5  14        0.22       -2.00     18.08 o 
   2   5  14       70.26       71.03      9.09 o 
   3   5  14       10.70       20.58      7.99 o 
   4   5  14        9.90      -17.08     17.08 o 
   5   5  14        0.43      -21.18     21.18 o 
 -14   6  14        1.98       12.89     19.88 o 
 -13   6  14        0.04        0.00      8.79 o 
 -12   6  14        5.77       -7.69     19.08 o 
 -11   6  14        7.27       15.98     18.58 o 
 -10   6  14        2.60      -18.68     18.68 o 
  -9   6  14       37.08       24.27      7.89 o 
  -8   6  14       19.71       13.99     18.28 o 
  -7   6  14        0.17      -15.78     16.88 o 
  -6   6  14        0.53       10.79     16.68 o 
  -5   6  14        0.52        0.00     17.68 o 
  -4   6  14       17.07      -18.28     18.28 o 
  -3   6  14        0.04       15.88     16.08 o 
  -2   6  14        0.49      -17.68     17.68 o 
  -1   6  14       12.54        5.09     16.58 o 
   0   6  14        0.32        3.10      5.29 o 
   1   6  14        5.41        5.79      7.69 o 
   2   6  14        3.25      -13.29     17.38 o 
   3   6  14        6.27        4.60     18.78 o 
   4   6  14        0.00        3.60     19.28 o 
 -12   7  14        1.40       24.97      8.99 o 
 -11   7  14        1.07        0.00     19.88 o 
 -10   7  14        7.11        0.00     19.88 o 
  -9   7  14       17.04       -9.99     18.98 o 
  -8   7  14        0.00       -3.30     18.68 o 
  -7   7  14        0.59       -5.39     18.48 o 
  -6   7  14        6.62        5.39     17.08 o 
  -5   7  14        5.75       15.08     17.38 o 
  -4   7  14       54.39       55.14      8.99 o 
  -3   7  14       40.33       59.84      9.29 o 
  -2   7  14       23.88       11.09     18.48 o 
  -1   7  14        0.25        7.89     19.28 o 
   0   7  14       12.82       14.88      8.19 o 
   1   7  14        0.19      -19.98     19.98 o 
  -7   8  14        9.85       17.28      9.39 o 
  -6   8  14        4.33       -3.30      9.39 o 
  -5   8  14        3.69       22.38      9.09 o 
  -4   8  14        1.27      -15.48     19.98 o 
  -3   8  14        6.83       19.18     19.68 o 
 -18   1  15        8.91       -7.99     21.98 o 
 -17   1  15        7.65       15.68      9.09 o 
 -16   1  15        1.39       10.59      7.99 o 
 -15   1  15       20.04       45.45      8.59 o 
 -14   1  15        1.24       -6.59     17.98 o 
 -13   1  15       12.70        7.29     17.98 o 
 -12   1  15       44.04       56.84      8.29 o 
 -11   1  15       48.02      -20.88     20.88 o 
 -10   1  15       51.33       47.55      7.89 o 
  -9   1  15      150.08      163.23     11.69 o 
  -8   1  15       79.90       93.30      9.09 o 
  -7   1  15     1673.62     1636.51     91.21 o 
  -6   1  15      390.48      410.08     28.57 o 
  -5   1  15      463.31      467.22     32.07 o 
  -4   1  15       17.26       10.09     15.38 o 
  -3   1  15       60.98       60.14      7.49 o 
  -2   1  15       96.81       75.42      8.39 o 
  -1   1  15      238.15      234.56     16.58 o 
   0   1  15        2.58        8.49      6.09 o 
   1   1  15      133.97      101.10      9.69 o 
   2   1  15       54.76       43.26      7.89 o 
   3   1  15       11.20      -11.49     16.98 o 
   4   1  15       16.61       19.48      7.89 o 
   5   1  15        0.01       -2.10     18.38 o 
   6   1  15        3.05       13.29     18.98 o 
   7   1  15       23.51      -12.79     20.78 o 
 -18   2  15       34.72       30.77     10.09 o 
 -17   2  15        5.47       16.78     20.98 o 
 -16   2  15       64.09       66.53      9.79 o 
 -15   2  15      169.02      156.74     12.79 o 
 -14   2  15        0.02        1.70      7.89 o 
 -13   2  15      573.26      547.44     37.86 o 
 -12   2  15      355.86      361.63     26.17 o 
 -11   2  15      117.61      112.08     10.29 o 
 -10   2  15     1212.45     1209.75     70.93 o 
  -9   2  15      162.47      158.34     11.79 o 
  -8   2  15      116.09      130.27     10.29 o 
  -7   2  15      130.51      100.40      9.39 o 
  -6   2  15       68.67       60.44      7.99 o 
  -5   2  15        7.86      -13.59     15.28 o 
  -4   2  15       58.09       53.84      7.79 o 
  -3   2  15      143.62      145.75     10.89 o 
  -2   2  15       53.30       69.83      8.19 o 
  -1   2  15        9.26        1.30      6.69 o 
   0   2  15       24.88       25.97      6.59 o 
   1   2  15       23.80       29.57      7.49 o 
   2   2  15      102.26      111.49     10.09 o 
   3   2  15        8.53       14.19      7.19 o 
   4   2  15       15.03       17.58      7.39 o 
   5   2  15        1.48        5.39      8.59 o 
   6   2  15       34.71       37.06      9.69 o 
 -17   3  15       11.30       -6.89     22.28 o 
 -16   3  15        0.67       -8.79     19.58 o 
 -15   3  15        0.01      -19.28     19.28 o 
 -14   3  15       32.97       46.25      8.29 o 
 -13   3  15        2.49       -6.79     17.28 o 
 -12   3  15        0.15        5.09      7.59 o 
 -11   3  15       27.63       16.38     17.08 o 
 -10   3  15       40.37       36.06      7.89 o 
  -9   3  15      126.21      118.78     10.59 o 
  -8   3  15       31.76       28.27      7.49 o 
  -7   3  15       51.81       36.36      7.59 o 
  -6   3  15       14.12        2.50     15.28 o 
  -5   3  15       84.66       72.63      8.59 o 
  -4   3  15      340.97      330.16     23.48 o 
  -3   3  15       60.89       62.44      8.19 o 
  -2   3  15       31.14       37.16      7.39 o 
  -1   3  15        0.03        0.90     15.28 o 
   0   3  15        4.01       -5.89     10.89 o 
   1   3  15       24.20       -6.59     17.38 o 
   2   3  15       16.44        5.89     16.98 o 
   3   3  15        6.87        8.19     16.88 o 
   4   3  15       13.32       -5.29     19.08 o 
   5   3  15        0.05       -6.69     18.18 o 
   6   3  15       16.77        5.59      9.59 o 
 -16   4  15        3.29       11.59      9.09 o 
 -15   4  15        4.91        4.89      9.19 o 
 -14   4  15       42.16      -10.59     10.59 o 
 -13   4  15        0.23      -15.38     18.28 o 
 -12   4  15        0.12        7.99     17.78 o 
 -11   4  15        1.35      -12.49     17.48 o 
 -10   4  15       11.81       14.98      7.49 o 
  -9   4  15        0.12       -1.80     16.18 o 
  -8   4  15       96.21       83.81      9.49 o 
  -7   4  15       41.83       47.35      7.89 o 
  -6   4  15       32.27       -1.80     18.58 o 
  -5   4  15      139.36      142.55     11.09 o 
  -4   4  15       10.08       -8.99     16.78 o 
  -3   4  15        2.57       -3.60     15.78 o 
  -2   4  15       64.69       57.24      8.59 o 
  -1   4  15      136.82      149.35     11.49 o 
   0   4  15       33.42       18.98      7.19 o 
   1   4  15       16.15       18.68      7.49 o 
   2   4  15       19.46       11.99      7.79 o 
   3   4  15        0.00        4.50      7.49 o 
   4   4  15        6.87       -8.99     20.78 o 
   5   4  15        6.05       -8.19     21.38 o 
 -15   5  15        0.25       14.58      9.09 o 
 -14   5  15        8.47        2.50      9.29 o 
 -13   5  15        3.26       15.28     18.98 o 
 -12   5  15       28.68       35.86      8.19 o 
 -11   5  15       64.77       62.04      9.29 o 
 -10   5  15        8.27       -4.99     16.98 o 
  -9   5  15       19.73        3.00     17.38 o 
  -8   5  15        7.05       -6.79     17.18 o 
  -7   5  15        8.44        9.59     17.18 o 
  -6   5  15        0.41       -1.90     16.38 o 
  -5   5  15        3.53       -3.80     16.38 o 
  -4   5  15       22.05       12.59     17.28 o 
  -3   5  15        1.61      -12.69     17.08 o 
  -2   5  15       23.99       32.07      7.69 o 
  -1   5  15        0.35       12.19     16.68 o 
   0   5  15        1.26       -8.59     12.09 o 
   1   5  15        8.41       11.79     18.28 o 
   2   5  15       22.15       33.77      8.79 o 
   3   5  15       14.45      -17.18     19.78 o 
   4   5  15       39.28       22.38      9.59 o 
 -13   6  15       10.40       16.48     20.68 o 
 -12   6  15        0.24       18.28      8.79 o 
 -11   6  15       15.63        3.10      8.79 o 
 -10   6  15       21.43       31.87      8.89 o 
  -9   6  15       15.08       16.48      8.09 o 
  -8   6  15        1.46        5.29     17.88 o 
  -7   6  15       21.59       20.38      8.09 o 
  -6   6  15       88.84       78.82      9.59 o 
  -5   6  15        3.08       -6.29     17.88 o 
  -4   6  15        5.04       16.78     18.68 o 
  -3   6  15       20.33       26.27      7.89 o 
  -2   6  15       35.48       38.96      8.39 o 
  -1   6  15       16.43       17.48     19.08 o 
   0   6  15        5.70       -0.10     13.39 o 
   1   6  15        4.92       -5.79     20.38 o 
   2   6  15        1.33        2.40     19.78 o 
 -10   7  15        1.75      -17.78     19.68 o 
  -9   7  15        0.45       10.49     17.98 o 
  -8   7  15        3.32        6.89      8.79 o 
  -7   7  15        0.02        6.89     18.58 o 
  -6   7  15        1.74       -4.60     20.58 o 
  -5   7  15        0.32       -1.10     19.28 o 
  -4   7  15       22.22        1.20     19.28 o 
  -3   7  15       11.53       13.89     20.48 o 
  -2   7  15        4.58       15.28     19.78 o 
  -1   7  15        5.80      -22.38     22.38 o 
 -17   0  16        0.00      -21.38     21.38 o 
 -16   0  16       70.39       58.54      9.89 o 
 -15   0  16       36.48       42.96      8.99 o 
 -14   0  16      147.20      156.64     12.69 o 
 -13   0  16      296.26      301.39     21.08 o 
 -12   0  16        1.75       -0.90     17.28 o 
 -11   0  16      172.10      187.51     13.39 o 
 -10   0  16      729.47      732.24     47.85 o 
  -9   0  16      762.66      898.17     55.64 o 
  -8   0  16      184.57      206.79     13.89 o 
  -7   0  16      174.46      170.92     12.79 o 
  -6   0  16       18.42      -12.49     16.58 o 
  -5   0  16      140.53      134.86     10.59 o 
  -4   0  16        5.74       12.59     13.89 o 
  -3   0  16      141.38      149.05     11.19 o 
  -2   0  16        1.96        0.90     15.38 o 
  -1   0  16        7.27       12.49     14.39 o 
   0   0  16        0.41        4.30      6.09 o 
   1   0  16       60.83       65.03      8.39 o 
   2   0  16       74.06       88.61      9.59 o 
   3   0  16       76.84       78.12      9.39 o 
   4   0  16      198.65      223.87     15.58 o 
   5   0  16       32.72       35.96      9.19 o 
 -17   1  16        0.49      -20.48     20.48 o 
 -16   1  16       71.48       83.51     10.69 o 
 -15   1  16       57.07       62.34      9.39 o 
 -14   1  16        6.78      -18.78     18.78 o 
 -13   1  16       30.66        1.90     19.58 o 
 -12   1  16       95.57      102.69      9.79 o 
 -11   1  16        4.87        1.80     17.58 o 
 -10   1  16        7.22        6.09      7.09 o 
  -9   1  16       85.52      105.79      9.79 o 
  -8   1  16        4.19        9.99      7.19 o 
  -7   1  16      312.24      340.15     24.57 o 
  -6   1  16      103.59      120.78     10.19 o 
  -5   1  16        5.67       -6.69     15.48 o 
  -4   1  16        1.86        0.90     13.99 o 
  -3   1  16       14.06       18.88      7.09 o 
  -2   1  16      114.07      121.18     10.29 o 
  -1   1  16        3.00      -16.28     16.98 o 
   0   1  16       24.77        1.40     11.59 o 
   1   1  16       91.65       80.32      9.59 o 
   2   1  16        0.34       -8.99     17.08 o 
   3   1  16       36.69       17.68     20.08 o 
   4   1  16        5.42        2.20     18.68 o 
   5   1  16        4.69        5.69     19.08 o 
 -17   2  16        0.03       12.79      9.29 o 
 -16   2  16       44.01       66.03      9.89 o 
 -15   2  16        1.67       -7.49     18.78 o 
 -14   2  16        0.73        4.70      7.89 o 
 -13   2  16        4.40       -9.89     18.48 o 
 -12   2  16      101.72      131.46     11.29 o 
 -11   2  16      105.30      103.29     10.29 o 
 -10   2  16        5.74       12.69     16.88 o 
  -9   2  16        8.76        7.99     16.78 o 
  -8   2  16       14.70       14.88     17.08 o 
  -7   2  16        0.86      -12.99     16.78 o 
  -6   2  16      338.93      330.56     23.58 o 
  -5   2  16       11.36       -4.30     16.28 o 
  -4   2  16       15.55       23.48      6.69 o 
  -3   2  16       36.29       40.66      7.69 o 
  -2   2  16      205.39      201.29     15.68 o 
  -1   2  16      118.72      105.29      9.79 o 
   0   2  16        6.41       13.79      6.69 o 
   1   2  16        4.56        5.89     15.08 o 
   2   2  16       14.81      -12.29     18.08 o 
   3   2  16       46.18       59.84      8.89 o 
   4   2  16        1.36      -10.89     10.89 o 
   5   2  16       48.67        3.50     25.47 o 
 -16   3  16       40.69       42.66      9.79 o 
 -15   3  16        3.93        6.19      8.69 o 
 -14   3  16       34.85        8.49     22.38 o 
 -13   3  16      278.50      257.33     17.28 o 
 -12   3  16        0.11        0.00     19.48 o 
 -11   3  16      131.86      126.27     11.49 o 
 -10   3  16       35.35       33.57      7.99 o 
  -9   3  16       16.16       -0.90     16.48 o 
  -8   3  16       23.08       26.37      7.19 o 
  -7   3  16       18.46        4.50     17.68 o 
  -6   3  16       46.54       43.65      7.89 o 
  -5   3  16       51.46       54.54      8.19 o 
  -4   3  16      104.62      123.67     10.19 o 
  -3   3  16        9.83       -3.70     16.28 o 
  -2   3  16        0.58       -0.90      6.99 o 
  -1   3  16       16.55       16.38     16.58 o 
   0   3  16        0.97       -6.89     11.39 o 
   1   3  16        2.45       10.29     17.48 o 
   2   3  16       35.70       30.47      8.49 o 
   3   3  16       76.05       93.80     10.79 o 
   4   3  16       95.10      112.18     11.69 o 
 -15   4  16       43.25       38.86      9.49 o 
 -14   4  16        0.53       -4.50     19.58 o 
 -13   4  16       79.19       72.82      9.69 o 
 -12   4  16       25.90       17.78     19.88 o 
 -11   4  16       26.24       29.37      7.99 o 
 -10   4  16        1.49        1.00     17.28 o 
  -9   4  16       36.72       31.07      8.49 o 
  -8   4  16        9.94        3.90      7.69 o 
  -7   4  16        7.35      -16.28     16.28 o 
  -6   4  16       18.01       19.48      7.39 o 
  -5   4  16       21.61       -3.80     16.68 o 
  -4   4  16        7.93      -18.08     18.08 o 
  -3   4  16        0.45       -2.90     16.28 o 
  -2   4  16        6.97        4.20      7.39 o 
  -1   4  16        1.33        2.00     16.98 o 
   0   4  16        2.32        2.30      6.79 o 
   1   4  16        2.65       13.99     17.18 o 
   2   4  16        4.62       16.48      8.29 o 
   3   4  16        0.27        4.60     18.28 o 
 -14   5  16        7.92       15.38     20.48 o 
 -13   5  16        0.85       -4.60     19.48 o 
 -12   5  16        3.70      -21.78     21.78 o 
 -11   5  16        5.18        5.39     17.58 o 
 -10   5  16       85.11       80.92      9.59 o 
  -9   5  16        0.00        6.09      7.79 o 
  -8   5  16       60.16       63.93      8.99 o 
  -7   5  16        5.55       14.39     18.28 o 
  -6   5  16       46.69       52.05      8.39 o 
  -5   5  16        1.08        9.29     16.58 o 
  -4   5  16        0.46        2.10     17.28 o 
  -3   5  16        1.00       15.68     16.18 o 
  -2   5  16        4.97      -18.98     18.98 o 
  -1   5  16       14.04       11.99     18.98 o 
   0   5  16        5.65        2.30      6.19 o 
   1   5  16        0.61      -11.49     19.98 o 
   2   5  16        7.84       10.69     19.08 o 
 -12   6  16        1.48       28.07      9.39 o 
 -11   6  16        2.17       14.09     20.08 o 
 -10   6  16        3.02        2.30     19.78 o 
  -9   6  16        6.77        9.09     20.08 o 
  -8   6  16        0.11      -20.78     20.78 o 
  -7   6  16        2.71      -19.08     19.08 o 
  -6   6  16        3.91       -7.79     18.98 o 
  -5   6  16        6.92        3.30     17.68 o 
  -4   6  16        0.65        7.39      8.49 o 
  -3   6  16        7.01       -8.99     19.08 o 
  -2   6  16       52.59       53.15      9.59 o 
  -1   6  16        0.01       12.79     19.18 o 
   0   6  16       21.32       31.27      8.69 o 
 -16   1  17        5.84        3.40     20.68 o 
 -15   1  17       15.82       11.99     18.48 o 
 -14   1  17      118.79      113.68     11.49 o 
 -13   1  17       63.38       72.23      9.39 o 
 -12   1  17        6.11       14.78     18.18 o 
 -11   1  17       44.22       54.44      8.59 o 
 -10   1  17       12.00       18.48      7.49 o 
  -9   1  17      142.19      147.25     11.69 o 
  -8   1  17       18.64       23.08      7.69 o 
  -7   1  17      158.26      146.85     11.69 o 
  -6   1  17        4.88       -4.60     16.38 o 
  -5   1  17       71.67       61.94      8.69 o 
  -4   1  17      111.92      125.57     10.49 o 
  -3   1  17       19.95        3.80     16.38 o 
  -2   1  17        3.75      -16.68     16.68 o 
  -1   1  17        0.15        5.89     16.18 o 
   0   1  17        0.18        0.80      6.79 o 
   1   1  17       42.86       56.64      8.99 o 
   2   1  17       17.12       15.98      8.39 o 
   3   1  17        0.64        3.40     19.58 o 
   4   1  17       10.52      -10.59     19.78 o 
 -16   2  17       16.39       22.58      9.59 o 
 -15   2  17        7.14       21.88      9.29 o 
 -14   2  17        7.75       -1.10     18.08 o 
 -13   2  17        7.74        8.39     18.68 o 
 -12   2  17        4.79       11.89      7.89 o 
 -11   2  17       10.38       15.78     17.58 o 
 -10   2  17       22.02       10.59     16.88 o 
  -9   2  17        0.02       10.49     16.58 o 
  -8   2  17        1.97       14.09      7.29 o 
  -7   2  17       42.96       50.65      8.39 o 
  -6   2  17       44.56       17.78     17.88 o 
  -5   2  17       37.55       43.16      8.09 o 
  -4   2  17       51.64       48.85      8.19 o 
  -3   2  17       52.66       61.94      8.59 o 
  -2   2  17       13.15       12.59      7.49 o 
  -1   2  17        0.01        9.99     15.88 o 
   0   2  17       80.53       70.63      7.09 o 
   1   2  17        8.87       13.29      8.09 o 
   2   2  17        6.52       -8.79     20.18 o 
   3   2  17        1.59       19.08      8.59 o 
 -15   3  17      135.93      147.55     13.19 o 
 -14   3  17        2.68      -14.49     20.98 o 
 -13   3  17       22.49       35.46      8.69 o 
 -12   3  17        1.09        1.00      7.99 o 
 -11   3  17       16.66      -11.29     19.48 o 
 -10   3  17       42.51       45.85      8.49 o 
  -9   3  17       37.23       34.46      8.29 o 
  -8   3  17       58.96       75.62      9.19 o 
  -7   3  17       43.95       27.97      8.29 o 
  -6   3  17       98.49       91.81      9.59 o 
  -5   3  17        0.23       11.69     16.58 o 
  -4   3  17       17.14       27.97      7.59 o 
  -3   3  17       10.99       27.37      7.29 o 
  -2   3  17       27.28       13.29     18.58 o 
  -1   3  17        1.25       10.49     16.98 o 
   0   3  17        7.32        0.60     11.99 o 
   1   3  17        2.00       17.08      7.99 o 
   2   3  17        0.01       -7.99     18.38 o 
   3   3  17        3.73       13.59      8.69 o 
 -14   4  17        9.27       10.49     20.18 o 
 -13   4  17       17.10        7.99     19.88 o 
 -12   4  17        0.07      -16.58     19.68 o 
 -11   4  17        1.09      -19.58     19.58 o 
 -10   4  17        0.11      -14.88     17.88 o 
  -9   4  17        3.51       11.59      7.59 o 
  -8   4  17       10.33       14.49     17.58 o 
  -7   4  17        1.69        1.80      7.49 o 
  -6   4  17       19.96       27.67      8.39 o 
  -5   4  17        0.90        2.10     16.78 o 
  -4   4  17        4.52       14.58     17.18 o 
  -3   4  17        4.41      -18.38     18.38 o 
  -2   4  17       51.18       56.14      8.79 o 
  -1   4  17        4.05       15.38      8.59 o 
   0   4  17       18.98       11.49     14.19 o 
   1   4  17       47.42       53.34      9.89 o 
 -12   5  17        2.00      -20.68     20.68 o 
 -11   5  17        1.24      -17.18     19.38 o 
 -10   5  17       16.18       -3.40     21.48 o 
  -9   5  17        6.23      -14.49     19.98 o 
  -8   5  17       26.94       26.67      8.99 o 
  -7   5  17        6.46       25.17      7.99 o 
  -6   5  17       48.33       54.34      9.39 o 
  -5   5  17       41.53       41.36      9.19 o 
  -4   5  17       15.66       -5.59     17.48 o 
  -3   5  17       46.50       34.56      8.99 o 
  -2   5  17      101.42      113.58     11.69 o 
  -1   5  17        2.69        9.29     18.58 o 
   0   5  17        0.12        4.00     14.19 o 
  -9   6  17       29.52       51.85      9.99 o 
  -8   6  17        1.04       -3.60     19.38 o 
  -7   6  17        0.25      -21.78     21.78 o 
  -6   6  17        4.29      -21.18     21.18 o 
  -5   6  17        0.15        2.40     18.78 o 
  -4   6  17       24.25       17.88      9.29 o 
 -15   0  18        3.91        0.00     20.18 o 
 -14   0  18       25.52       20.98     21.18 o 
 -13   0  18       12.56       17.08     20.58 o 
 -11   0  18       61.60       61.54      9.29 o 
 -10   0  18       62.97       59.44      9.09 o 
  -9   0  18       73.84       86.11      9.69 o 
  -8   0  18        0.13       -4.89     17.28 o 
  -7   0  18        3.37       16.68      7.39 o 
  -6   0  18       28.24       30.37      7.99 o 
  -5   0  18      100.47       84.31      9.39 o 
  -4   0  18        0.00        8.89     16.38 o 
  -3   0  18       30.92       39.56      7.99 o 
  -2   0  18        9.60       14.39     16.78 o 
  -1   0  18       24.84       39.96      7.79 o 
   0   0  18        2.94        4.99     12.79 o 
   1   0  18      107.60      147.95     12.49 o 
   2   0  18        3.63      -13.89     19.68 o 
 -15   1  18        0.21        9.19     19.58 o 
 -14   1  18       27.18       17.98      9.29 o 
 -13   1  18        0.94        3.20     18.78 o 
 -12   1  18       13.93       13.69     19.28 o 
 -11   1  18      110.29      115.88     10.99 o 
 -10   1  18       22.63       36.86      8.09 o 
  -9   1  18      128.28      153.74     12.29 o 
  -8   1  18       36.50       40.66      8.19 o 
  -7   1  18       38.83       55.64      8.39 o 
  -6   1  18       20.97       30.17      8.09 o 
  -5   1  18       10.57       16.88     16.98 o 
  -4   1  18       69.34       65.23      8.79 o 
  -3   1  18       24.16       22.18      8.29 o 
  -2   1  18      124.17      126.77     11.49 o 
  -1   1  18        0.19      -17.48     17.48 o 
   0   1  18       40.85       26.57      6.69 o 
   1   1  18        0.00      -20.68     20.68 o 
   2   1  18       29.79       27.37      9.29 o 
 -15   2  18       28.87       47.25      9.99 o 
 -14   2  18       44.69       51.65     10.09 o 
 -13   2  18       21.88       15.88      9.09 o 
 -12   2  18       33.00       29.87      8.99 o 
 -11   2  18        3.80       12.59      7.69 o 
 -10   2  18      118.96      115.78     10.99 o 
  -9   2  18        7.79       10.19     17.78 o 
  -8   2  18       24.03       -7.79      8.69 o 
  -7   2  18        0.20       -6.09     16.38 o 
  -6   2  18        3.39        4.00     17.78 o 
  -5   2  18       18.54       17.38      7.69 o 
  -4   2  18        0.42      -17.48     18.38 o 
  -3   2  18        7.36       10.39     17.08 o 
  -2   2  18        0.03      -11.69     18.78 o 
  -1   2  18        8.35       11.99     18.08 o 
   0   2  18        2.52        9.49     13.29 o 
   1   2  18        1.01        8.09     19.18 o 
 -14   3  18        5.74       12.89     20.78 o 
 -13   3  18        1.62      -21.78     21.78 o 
 -12   3  18       17.51       16.68     20.68 o 
 -11   3  18       17.92       10.69      8.99 o 
 -10   3  18       82.28       65.83      9.79 o 
  -9   3  18       21.48       15.88     18.48 o 
  -8   3  18       24.76       23.48      7.99 o 
  -7   3  18        0.07      -17.38     17.38 o 
  -6   3  18        2.62      -16.78     17.68 o 
  -5   3  18       10.84      -19.08     19.08 o 
  -4   3  18        1.09       15.98     16.88 o 
  -3   3  18       23.32       18.88      8.39 o 
  -2   3  18       30.71       37.56      8.79 o 
  -1   3  18        0.93        0.00     20.18 o 
   0   3  18        5.46       13.89      7.89 o 
 -12   4  18        0.02       -5.79     19.88 o 
 -11   4  18       55.70       59.84     10.09 o 
 -10   4  18       13.73        4.50     21.28 o 
  -9   4  18      198.84      237.26     17.78 o 
  -8   4  18        7.46        8.79     19.18 o 
  -7   4  18       45.10       42.06      8.89 o 
  -6   4  18       48.07       52.45      9.29 o 
  -5   4  18        7.82       24.77      8.89 o 
  -4   4  18        0.02       -6.69     18.58 o 
  -3   4  18        0.12        0.00      8.49 o 
  -2   4  18        0.09      -19.48     19.48 o 
  -1   4  18        0.11       -7.09     18.48 o 
 -10   5  18        0.00      -13.19     20.28 o 
  -9   5  18        0.57       -1.20      8.69 o 
  -8   5  18        0.37      -17.58     19.18 o 
  -7   5  18        1.61        4.70     19.58 o 
  -6   5  18        7.67        5.89     20.28 o 
  -5   5  18        0.28        5.89     19.48 o 
  -4   5  18       33.78       46.05      9.59 o 
 -14   1  19       11.31       17.58     19.48 o 
 -13   1  19        7.96       13.49      9.09 o 
 -12   1  19       26.68       43.46      9.19 o 
 -11   1  19        3.89       -1.10     19.58 o 
 -10   1  19       23.33       35.96      8.89 o 
  -9   1  19        6.64      -14.98     20.08 o 
  -8   1  19        2.61      -17.68     17.68 o 
  -7   1  19        0.89      -12.79     18.58 o 
  -6   1  19       14.63       25.37      7.99 o 
  -5   1  19       14.70       22.78      8.19 o 
  -4   1  19       21.08       28.27      8.79 o 
  -3   1  19       24.21       37.56      8.99 o 
  -2   1  19       24.71       13.49     20.48 o 
  -1   1  19        0.69        6.89     19.78 o 
 -13   2  19       24.60        5.79     20.88 o 
 -12   2  19        0.83       -5.99      8.89 o 
 -11   2  19       15.90       30.37      8.49 o 
 -10   2  19        0.74        7.69     17.98 o 
  -9   2  19        7.63       16.88      8.29 o 
  -8   2  19        0.10       -3.30     17.98 o 
  -7   2  19       11.67        2.80      8.49 o 
  -6   2  19        0.66      -19.08     19.08 o 
  -5   2  19        0.21        4.40     19.68 o 
  -4   2  19        3.50      -19.18     19.18 o 
  -3   2  19        6.32        0.00     19.28 o 
  -2   2  19        8.08       13.09      8.39 o 
  -1   2  19        7.09        9.39     20.38 o 
 -12   3  19       14.63       14.19     21.68 o 
 -11   3  19       78.73       82.71     11.19 o 
 -10   3  19       71.37       87.51     10.99 o 
  -9   3  19        0.51      -18.88     18.88 o 
  -8   3  19        0.73       -4.50     18.78 o 
  -7   3  19        3.12      -20.58     20.58 o 
  -6   3  19       13.82       18.08     18.68 o 
  -5   3  19       22.32       20.48      8.79 o 
  -4   3  19        0.07       -5.69     19.98 o 
  -3   3  19       17.09       -1.20     19.98 o 
  -2   3  19        0.02        8.29      8.59 o 
  -9   4  19        0.95       13.09     21.38 o 
  -8   4  19       62.94       84.91     10.89 o 
  -7   4  19        9.72       28.27      9.09 o 
  -6   4  19       13.85       30.97      9.49 o 
  -5   4  19      105.40      115.18     11.99 o 
 -11   0  20        1.21      -20.78     20.78 o 
 -10   0  20       35.67       47.05      9.99 o 
  -9   0  20       10.62      -12.49     21.68 o 
  -8   0  20       70.99       63.23     10.19 o 
  -7   0  20        0.78        6.99      8.39 o 
  -6   0  20       21.90       -1.10     19.48 o 
  -5   0  20       80.99      107.89     11.09 o 
  -4   0  20       59.22       81.72     10.49 o 
 -11   1  20        6.10       17.58     20.68 o 
 -10   1  20       68.82       69.53     10.09 o 
  -9   1  20        1.82       -3.40     20.38 o 
  -8   1  20        2.25       -6.89     20.78 o 
  -7   1  20        2.88        3.40     18.48 o 
  -6   1  20        8.84       11.49     19.88 o 
  -5   1  20       10.31       13.89     21.08 o 
  -4   1  20       14.88        2.30     21.18 o 
 -10   2  20        9.82      -18.88     21.58 o 
  -9   2  20       14.40        9.39      9.39 o 
  -8   2  20       17.11       -3.50     21.28 o 
  -7   2  20       11.78       17.48     20.38 o 
  -6   2  20        1.11        4.70     20.68 o 
  -5   2  20        0.48      -20.48     20.48 o 
                                                 
